# Supplementary material for: National adaptation and implementation of WHO Model List of Essential Medicines: A qualitative evidence synthesis
Source: PLoS Med. 2022 Mar 11;19(3):e1003944. doi: 10.1371/journal.pmed.1003944 (PMC8956172; doi:10.1371/journal.pmed.1003944)
Supplement: S1 Data — CERQual, Confidence in Evidence from Reviews of Qualitative research; EML, Model List of Essential Medicines. (XLSX) [file pmed.1003944.s003.xlsx]

## Sheet: 1. Process of tech comm
Review finding					Overall CERQual assessment	Explanation of CERQual assessment	Contributing studies
1. National policy makers recognised that the process for the establishment of national medicine selection technical committees should be consultative to facilitate genuine involvement of relevant stakeholders, and committee members could have clear roles					Moderate confidence	Moderate concerns regarding methodological limitations, No/Very minor concerns regarding coherence, Minor concerns regarding adequacy, and Minor to moderate concerns regarding relevance	175, 592,1569
CERQual assessment - components
Methodological limitations		Coherence	Relevance	Adequacy
Moderate concerns. All papers (175, 592, 1569) have minor limitations.		No to very minor concerns - The review finding captures all of the individual study findings, data consistent within and across studies	Minor concerns as two studies are not directly focused on our review question, one study is focused on the topic of interest	Three papers (175, 592, 1569) have minor limitations.
Studies contributing to the review finding
Study ID (e.g Author)	Year	Country	Region	Relevant contextual factors	Other [specify for your synthesis]	Sample Size	Participants
175 (Mori)	2014	Tanzania	LMIC	The process of updating the Standard Treatment Guidelines and National Essential Medicine List in Tanzania and further examines the criteria and the underlying evidence used in decision-making		18	Key informants who were involved in updating the Standard Treatment Guidelines and National Essential Medicine List
592 (Albert)	2007	Mali	LMIC	The paper is about factors influencing the utilization of research findings by health policy-makers in a developing country, not directly relevant to our phenomenon of interest	This finding is related to who is responsible to look up the evidence/information. It is added to this review finding as it is related to accountability.	19	National policy-makers, and members of the national commission that selects and updates the country's list.
1569 (Odoch)	2021	Kenya, Tanzania, Uganda	Africa/LMIC	Examines how government agencies and other actors, including nonstate actors and international partners in Kenya, Uganda and Tanzania participate in and influence the process of updating their NEML and making prioritized medicines available		20	Ministries of health, Medical Procurement Agencies, WHO
Adequacy
175	Development of NML steering committees was not sufficiently consultative and lacked involvement from a diverse group of stakeholders (175) committee members conditions and processes for review of the nml we inadequate (175) "The review involved experts who were selected mostly from referral hospitals and the Ministry of Health and Social Welfare in a process that can be described as implicit and …
592	Lack of clarity of roles of committee members in who should provide relevant research findings on medicines (medical professionals/experts or moh policy makers) (592) Accountability There was some confusion over whose role it is to look up information. Medical professionals and specialists on the commission felt that the technicians in the Ministry of Health were in the best position to access an…
1569	A wide range of stakeholders are engaged in the NEML process Documentation and interviews show that Kenya had the least number of committee members compared to Uganda and Tanzania. (p. 315) WHO plays a pivotal role The data show that all three NEML update processes were coordinated by national medicines and therapeutic committees (NMTC) anchored at a high level within the Ministries of Health, wi…
Methodological assessment of contributing studies based on CASP tool
Study ID	Author (year)	Was the context described?	Was the sampling strategy appropriate and described?	Was the data collection strategy appropriate and described?	Was the data analysis appropriate and described?	Were the findings supported by evidence?	Is there evidence of researcher reflexivity?	Have ethical issues been taken into consideration?	Any other concerns?	Overall assessment of methodological limitations
175	Mori (2014)	Yes, both local conditions in the study country and the social context of data collection was described.	Yes, the participant selection was described and explained. All of the selected informants participated.	Yes, appropriate methods with in-depth interviews and document reviews. Data triangulation was performed.	Yes. An explicit qualitative data analysis approach was described and appropriate methods seem to have been used. Data coding was described .	Possibly. Data extracts are included and they support the claims made by the authors. Contradictory accounts does not seem to have been taken into consideration / presented.	To some degree. It is mentioned that "some of the participants, particularly the pharmacists, knew the interviewer in person," however how this impacted the study is not discussed.	Ethical committee approval was mentioned and they have discussed how they solved the informant confidentiality and anonymity.		no or few limitations
592	Albert (2007)	A total of nineteen policy-makers (17 men and 2 women) took part. While there were 33 members on the commission, data saturation had been reached as consecutive interviews yielded diminishing returns of new information Also had a group discussion	Yes, a purposive sampling technique was used by selecting key informants - At least one individual from health program managers, technical advisors, pharmacists, local medical practitioners considered experts in their field, and technical advisors from the WHO and the European Union. Interviews conducted in French.	The interview guide was largely based on the draft interview schedule for assessing research utilization in policy-making provided by Hanney and colleagues as an additional file in their review of research utilization [6] Also mentioned the topics covered Document review was mentioned.	Yes, all interviews were analyzed based on Giorgi's phenomenological approach (5 steps)	Yes. In addition, the authors sought validation of findings through a group discussion.	Reflection is mentioned under analysis - throught the analysis process preconceptions were shared and critically reflected on between the investigators. Explanation of qualitative research and that the findings represent policy-makers' perceptions of these factors.	not mentioned	The authors clearly state that findings can only be applied to the setting and cannot be generalised. Otherwise the authors transparently describe the methods. There were a couple of interviews that were not transcribed. Very few studies cited from other LMIC settings - mainly theoretical literature.	no or few limitations, minor limitations
1569	Odoch (2021)	Yes. Background contextual information on the development of the NML for each of the three African countries, namely, Uganda, Kenya, and Tanzania.	The selected participants included senior officials at the national level and had knowledge of the most recent NEML update process. The authors describe that participants came from the MoH, WHO country offices, country offices of the Global Fund, medical procurement agencies, and nongovernmental agencies. The authors indicate that none declined the invitation to participate.	A mixed method case study approach was used including a document review and semi-structured interviews which seem appropriate in relation to the study aim. In addition, a validation workshop was held with participants for clarification.	Yes. A policy analysis approach from Walt and Gilson's Policy Triangle Framework guided the analysis.	Yes. Results are presented thematically in three separate tables/figures.	The authors do not discuss researcher reflexivity.	Ethical clearance was obtained from the three countries' institutional review bodies. Informed consent of all research participants was obtained and confidentiality and prvaicy was observed by anonymizing participants. Only synthesized responses are presented in the results section.	Participant recruitment, researcher reflexivity, and interview data could be discussed in more detail.	no or few limitations, minor limitations

## Sheet: 2. Gaps in mgmt
Review finding					Overall CERQual assessment	Explanation of CERQual assessment	Contributing studies
2. Decision makers noted that gaps in leadership, such as coordination of committee discussions, weak institutional capacity, as well as limited oversight, monitoring and evaluation are factors that hamper the implementation of National Medicine Lists					Moderate confidence	Minor to very moderate concerns regarding methodological limitations, No/Very minor concerns regarding coherence, Minor/moderate concerns regarding adequacy, and Moderate concerns regarding relevance	133, 159, 259, 375, 1569, 1562
CERQual assessment - components
Methodological limitations		Coherence	Relevance	Adequacy
Minor to moderate concerns, one paper had significant limitations		No to very minor concerns, data consistent within and across studies	Minor to moderate concerns as studies are not directly focused on our review question	Minor/moderate concerns with adequacy of data
Studies contributing to the review finding
Study ID (e.g Author)	Year	Country	Region	Relevant contextual factors	Other [specify for your synthesis]	Sample Size	Participants
259 (Zaidi)	2013	Pakistan	Asia/LMIC	Paper is more focused on access to medicines		21 interviews were conducted across the different stakeholder categories to collect views on key issues related to access to medicines in Pakistan and need for evidence	Key informant interviews with policy makers, providers, industry, NGOs, experts and development partners, review of published and grey literature, and consultative prioritization in stakeholder’s Roundtable
375 (Haque)	2017	Ten developing countries - Bangladesh, India, Nigeria, Kenya, Brazil, Mexico, Nepal, Ethiopia, Malaysia, South Africa				Document review	Document review
159 (Nsabagsani)	2015	Uganda	Africa/LMIC	Paper related to child dosage formulations being adopted in Uganda		33 in-depth interviews	Stakeholder representatives
133 (Perumal-Pillay)	2017	South Africa	Africa/LMIC	Study in SA to report on how decisions are taken to include or exclude medicines on SA national EMLs and provides insight into the SA EML medicine selection, review and monitoring processes over time		11 questionnaires	Members of the SA NEMLC and their task teams (both past and present members) during the period January – April 2015.
1562 (Moodley)	2021	South Africa	Africa/LMIC	To determine how the healthcare budget is calculated for the population of South Africa and translated into pharmaceutical expenditure for medicines provision on the Standard Treatment Guidelines or Essential Medicine List items.		Seven pharmaceutical officials from South Africa's nine regions	Pharmaceutical officials involved in the budget and resource allocation process
1569 (Odoch)	2021	Kenya, Tanzania, Uganda	Africa/LMIC	Examine how government agencies and other actors, including nonstate actors and international partners in Kenya, Uganda and Tanzania participate in and influence the process of updating their NEML and making prioritized medicines available		20	Ministries of health, Medical Procurement Agencies, WHO
Adequacy
259	There are also random studies on patient expenditure at specific health care facilities. However, regular surveillance of medicine expenditure is not being done although required for monitoring the results of policy changes and of health systems innovations. ‘‘As far as prescribing is concerned, both private and public sector should follow the Essential Drug List. And there needs to be strict reg…
159	WHO EML recommendations hampered by insufficient (gaps in) leadership and weak institutional capacity (159) implementation hampered by insufficient institutionalisation (159) "Leadership and coordination challenges There are gaps in terms of leadership and coordination of the discussions needed to develop a road map for child-appropriate dosage formulations in Uganda. The limited progress towards…
375	Lack of supervision whether kenya nml was functioning was undefined (375) "Republic of Kenya The first Kenya EML (KEML) was introduced in 1981 with four succeeding amendments in 1993, 2003, 2010, and 2016.[70,71,72,73] The accountability and obligation to supervise whether KEML functioning were not evidently defined even though the country has EML for 36 years."
133	Lack of assessment or evaluation of what works (or doesn't) in nml process (133) “There’s no real assessment on the effect of a decision on the quality or cost of care… Not a formal process” (2003–2012)." “So the monitoring and evaluation of STG/EML is problematic. DURs (Drug Utilization Reviews), that’s a major problem, that’s a flaw. So we do ABC analyses and all that, but there’s a flaw, we do…
259	Poor budget management and related corruption impacts on access to medicines (259) "Stakeholders expressed lesser concern over adequacy of drug financing as compared to other domains of the framework. Opinion on drug financing was divided as to whether poor availability of drugs in public sector is due to under-funding or inefficient budget management."
1562	Medicine selection processes not linked to procurement processes - With regard to pharmaceutical quality control and procurement, the National Medicines Regulatory Authorities (Kenya Pharmacy and Poisons Board, Uganda National Drugs Authority, and Tanzania Food and Drugs Authority) and the National Medical procurement and supplies agencies [National Medical Stores in Uganda (NMS), Kenya Medicine …
1569	WHO guidance less prescriptive at the national level Added a sentence - WHO guidance is quite prescriptive and structured for the selection and committee processes until the list is in the publication stage. However, it is not explicit on the implementation stage, as the process enters into the broader practice of making the prioritized medicines available.
Methodological assessment of contributing studies based on CASP tool
Study ID	Author (year)	Was the context described?	Was the sampling strategy appropriate and described?	Was the data collection strategy appropriate and described?	Was the data analysis appropriate and described?	Were the findings supported by evidence?	Is there evidence of researcher reflexivity?	Have ethical issues been taken into consideration?	Any other concerns?	Overall assessment of methodological limitations
133	Perumal-Pillay (2017)	Yes, in-depth interviews with 11 participants, January-April 2015.	Yes, members of the South African National Essential Medicines List Committee, the sample was selected from the full list of members of the NEMLC (104 members) and Technical Expert Review Committees (TERC) (71 members) extracted from each edition of the 10 EMLs published from 1996 to 2012. Participants purposively selected based on number of times they had served. Only 11 out of the 20 members (p…	Yes, the interview guide for this study was based on the American Society of Health-system Pharmacists formulary questionnaire for formulary management and adapted for the public sector NEMLC in SA. The interview tool is described. Also, review of the NEMLC policy documents available.	Yes, interviews transcribed. Transcripts were then coded by the first author and verified by the second author. A thematic analysis approach was used based on grounded theory where data was coded into hierarchies after an iterative process of classifying codes and re-classifying into subcodes to ensure no new themes emerged.	Yes, all findings in the results section were supported by quotations. The only finding that was not supported by evidence was related to similarities and differences between WHO EML system and South African. This was raised in the discussion, no citation.	Partially, Interviews conducted by a researcher with no previous knowledge of the workings of the NEMLC and EMLs - less prejudgement.	Yes, ethical clearance by the University of KwaZulu-Natal University Ethics Committee	The sample was not geographically representative of all 9 provinces, although the 4 largest provinces were represented. Possibility for recall bias -especially for those participants who were from the very first NEMLCs from 20 years ago. The familiarity with NEMLC processes may have been over-reported as participants were provided the opportunity to peruse the interview questions prior to the int…	minor limitations
159	Nsabagasani (2015)	This study was conducted in Uganda, one of the countries working closely with WHO to promote the rational medicines policy,	Yes, this was well described. The word stakeholder refers to individuals and groups of people with an interest in medicines for children, including those who had been involved in the design and implementation of programmes, guidelines and setting priorities for public procurement and financing of medicines. Of the thirty-four interviewed, Twenty informants were purposively selected based on their…	Yes, the researchers conducted in-depth interviews were chosen to explore the informants’ knowledge, experiences, perceptions, attitudes and values about child appropriate dosage formulations. They used an interview guide. Each interview lasted between 45 and 60 min. A follow up workshop was held with stakeholders to present and validate the preliminary findings.	Yes, they used a deductive approach. First author manually developed codes.	Yes, use of quotes and other relevant references.	This was not discussed or mentioned by the authors.	Ethical clearance was given by the School of Medicine Research and Ethics Committee of the College of Health Sciences, Makerere University and was cleared by the Uganda National Council of Science and Technology. Informants signed a consent form	The study is primarily related to implementation of 'better medicine for children' child appropriate dosage but the findings are relevant for other WHO policies.	no or few limitations
259	Zaidi (2013)	Yes, quite detailed.	Yes, see Table 1, p. 3.	Yes, three pronged approach using desk review, key informant interviews and roundtable to triangulate data.	The approach and framework mentioned included the WHO Framework for Equitable Access to Essential Medicines.	Yes. Data extracts from interviews are included providing rich, indepth data and support the authors' claims.	The researcher did not explicitly discuss reflexivity but did reflect on strengths and weakness of study design, informant selection, and methods.	Yes		minor limitations
375	Haque (2017)	Nine countries: EMLs in Bangladesh, India, Nigeria, Kenya, Brazil, Mexico, Nepal, Ethiopia, South Africa, Malaysia	Not really, this is described as a compendious audit. No description of why these countries were selected.	No, The articles were selected on basis of browsing in Google and Google Scholar the keywords: essential drugs, rational use of medicine, and the name of the country	Not described, it is an overview based on the authors interpretation of the articles.	Findings were not really described. The evidence from published articles were presented without interpretation.	No.	No mention of ethics or ethical clearance.	We have no way to know why some articles were included in the review and others were excluded. You would need to check the citations to know if the findings are correct.	significant or major limitations
1562	Moodley (2021)	South Africa, 7 participants, finance or phamacy background. The sample represented seven of the nine provinces namely: Northern Cape, Free State, Eastern Cape, KwaZulu-Natal, Mpumalanga, Limpopo and North West.	Yes. Invitations to participate in this study were sent to 10 individuals, who are the key individuals for their provinces as representatives in that committee, of which only 8 responded, 7 agreed to participate, and 1 withdrew from the study. This represented seven of the nine provinces. Semi-structured interviews were conducted with 7 participants.	Yes, interviews for the first part of the study. The second part of this study included a comparison of the themes from the interview and the WHO budgeting for health guide, PFMA and DORA.	Yes. Interviews in English, transcripts were verified. Patterns of meaning were identified from the transcribed interviews through four steps: condensing the data into meaning units, formulating codes from this information, developing categories from the codes and expressing an underlying meaning in the form of a theme.	Yes	A bit, although not described as reflexivity. The researcher had no prior knowledge of healthcare budgeting and its translation into pharmaceutical expenditure and remained impartial to the responses.	Yes, ethical approval was given for the study.	This research represented the views of only seven of the nine provinces. Limited discussion of the researchers reflexivity	no or few limitations
1569	Odoch (2021)	Yes. Background contextual information on the development of the NML for each of the three African countries, namely, Uganda, Kenya, and Tanzania.	The selected participants included senior officials at the national level and had knowledge of the most recent NEML update process. The authors describe that participants came from the MoH, WHO country offices, country offices of the Global Fund, medical procurement agencies, and nongovernmental agencies. The authors indicate that none declined the invitation to participate.	A mixed method case study approach was used including a document review and semi-structured interviews which seem appropriate in relation to the study aim. In addition, a validation workshop was held with participants for clarification.	Yes. A policy analysis approach from Walt and Gilson's Policy Triangle Framework guided the analysis.	Yes. Results are presented thematically in three separate tables/figures.	The authors do not discuss researcher reflexivity.	Ethical clearance was obtained from the three countries' institutional review bodies. Informed consent of all research participants was obtained and confidentiality and prvaicy was observed by anonymizing participants. Only synthesized responses are presented in the results section.	Participant recruitment, researcher reflexivity, and interview data could be discussed in more detail.	no or few limitations, minor limitations

## Sheet: 3. Tech advis advocate
Review finding					Overall CERQual assessment	Explanation of CERQual assessment	Contributing studies
3. Technical advisory committees could have a wider mandate or longer-term role, with one study from Ghana suggesting that the committees could advocate for greater adherence to NMLs					Moderate confidence	Minor to moderate concerns regarding methodological limitations, No/ Very minor concerns regarding coherence, Minor concerns regarding adequacy, and No/ Very minor concerns regarding relevance.	1324, 1569, 1562
CERQual assessment - components
Methodological limitations		Coherence	Relevance	Adequacy
Minor concerns for two of the studies, Moderate concerns fo another regarding methodological limitations		No to very minor concerns, data consistent within and across studies	No to very minor concerns related to the relevance of the data	Minor concerns related to the adequacy of the data
Studies contributing to the review finding
Study ID (e.g Author)	Year	Country	Region	Relevant contextual factors	Other [specify for your synthesis]	Sample Size	Participants
1324 (Koduah)	2019	Ghana		It is the description of the process of implementation from a NML to STGs			No participants, drew on the experiences to interpret findings from the document analysis.
1569 (Odoch)	2021	Kenya, Tanzania, Uganda	Africa/LMIC	Examine how government agencies and other actors, including nonstate actors and international partners in Kenya, Uganda and Tanzania participate in and influence the process of updating their NEML and making prioritized medicines available		20	Ministries of health, Medical Procurement Agencies, WHO
1562 (Moodley)	2021	South Africa	Africa/LMIC	To determine how the healthcare budget is calculated for the population of South Africa and translated into pharmaceutical expenditure for medicines provision on the Standard Treatment Guidelines or Essential Medicine List items.		Seven pharmaceutical officials from South Africa's nine regions	Pharmaceutical officials involved in the budget and resource allocation process
Adequacy
1324	Technical advisory committees can advocate for adherence to NEMLs create a "technical advisory committee in selected institutions to constantly evaluate and disseminate new data in between major national STGs and EML review process and advocated for adherence to the guidelines and essential medicines policies." Plausible Technical advisory committees can advocate for adherence to NEMLs (1324)
1569	Varying long-term roles for committees - The terms of reference for the NMTCs in the three countries extend beyond coordination of updating of the national medicines list, it includes policy advice on rational use of medicine and clinical guideline development among others. The Committees tended to be inactive between updates, to be reestablished when the List is to be updated. However, in Uganda…
1562	Role of local medicines committee in ensuring adherence to EML - Table of "responses on the budget analysis, health economic and pharmacoeconomic analysis performed with regard to the STG/EML and health budget", not interpreted Table 5 (12)
Methodological assessment of contributing studies based on CASP tool
Study ID	Author (year)	Was the context described?	Was the sampling strategy appropriate and described?	Was the data collection strategy appropriate and described?	Was the data analysis appropriate and described?	Were the findings supported by evidence?	Is there evidence of researcher reflexivity?	Have ethical issues been taken into consideration?	Any other concerns?	Overall assessment of methodological limitations
1324	Koduah (2019)	The study is set in Ghana and is a case-study design that reviewed documents releated to the devlopment of STGs/NML	The identified people were based on those invoved in the process.	The data collection was not very well described. Documents were discussed, but the reader does not have reference to them.	Yes	Some evidence was provided to support findings	In the limitations the authors acknowledge the challenges involved in mapping the exact sequence of events and providing full explanations of events as they unfolded. To minimize this, they drew from varied meeting reports and outputs and our experiences of the review process. They present our analyses in three main stages: pre-review, review and postreview.	There is no mention of ethical approval for the study.	The study is a good documentation of a process that happened, however there is limited attempts to triangulate the findings.	significant or major limitations
1562	Moodley (2021)	South Africa, 7 participants, finance or phamacy background. The sample represented seven of the nine provinces namely: Northern Cape, Free State, Eastern Cape, KwaZulu-Natal, Mpumalanga, Limpopo and North West.	Yes. Invitations to participate in this study were sent to 10 individuals, who are the key individuals for their provinces as representatives in that committee, of which only 8 responded, 7 agreed to participate, and 1 withdrew from the study. This represented seven of the nine provinces. Semi-structured interviews were conducted with 7 participants.	Yes, interviews for the first part of the study. The second part of this study included a comparison of the themes from the interview and the WHO budgeting for health guide, PFMA and DORA.	Yes. Interviews in English, transcripts were verified. Patterns of meaning were identified from the transcribed interviews through four steps: condensing the data into meaning units, formulating codes from this information, developing categories from the codes and expressing an underlying meaning in the form of a theme.	Yes	A bit, although not described as reflexivity. The researcher had no prior knowledge of healthcare budgeting and its translation into pharmaceutical expenditure and remained impartial to the responses.	Yes, ethical approval was given for the study.	This research represented the views of only seven of the nine provinces. Limited discussion of the researchers reflexivity	no or few limitations
1569	Odoch (2021)	Yes. Background contextual information on the development of the NML for each of the three African countries, namely, Uganda, Kenya, and Tanzania.	The selected participants included senior officials at the national level and had knowledge of the most recent NEML update process. The authors describe that participants came from the MoH, WHO country offices, country offices of the Global Fund, medical procurement agencies, and nongovernmental agencies. The authors indicate that none declined the invitation to participate.	A mixed method case study approach was used including a document review and semi-structured interviews which seem appropriate in relation to the study aim. In addition, a validation workshop was held with participants for clarification.	Yes. A policy analysis approach from Walt and Gilson's Policy Triangle Framework guided the analysis.	Yes. Results are presented thematically in three separate tables/figures.	The authors do not discuss researcher reflexivity.	Ethical clearance was obtained from the three countries' institutional review bodies. Informed consent of all research participants was obtained and confidentiality and prvaicy was observed by anonymizing participants. Only synthesized responses are presented in the results section.	Participant recruitment, researcher reflexivity, and interview data could be discussed in more detail.	no or few limitations, minor limitations

## Sheet: 4. Managing imp
Review finding					Overall CERQual assessment	Explanation of CERQual assessment	Contributing studies
4. Inconsistency between NMLs and how they are implemented at regional or hospital level at the discretion of local doctors					Moderate confidence in the review finding	Minor to moderate concerns regarding methodological limitations, No/ Very minor concerns regarding coherence, Moderate concerns regarding adequacy, and No/ Very minor concerns regarding relevance	271,1558, 1562, 1033
CERQual assessment - components
Methodological limitations		Coherence	Relevance	Adequacy
Minor concerns for two of the studies, Moderate concerns for one and significant or major limitations (xu)		No to very minor concerns, data consistent within and across studies	No to very minor concerns	Moderate concerns
Studies contributing to the review finding
Study ID (e.g Author)	Year	Country	Region	Relevant contextual factors	Other [specify for your synthesis]	Sample Size	Participants
271 (Xu, 2015)	2015	China	Anhui provence/LMIC	Focus group interviews were performed in the three selected hospitals via the organization of the government departments.		21 questionnaires to 21 county-level public hospitals	The interview participants included officials from government departments, experts in healthcare and hospital management, leaders of the surveyed hospital, chiefs of the medical, pharmacy, finance and other relevant departments of the hospital, doctors’ representatives and trained investigators
1558 (Matlala)	2020	South Africa	Africa/LMIC	A qualitative, nonparticipatory, observational study method. in the Gauteng Province February 2013 to February 2014.		Observation of 26 Pharmaceutical Therapuetic Committee meetings (at least two meetings per PTC), conducted by 13 PTCs.	Members of the PTCs. PTCs were Provincial, District, Tertiary Hospital, Regional Hospital, District Hospital
1562 (Moodley)	2021	South Africa	Africa/LMIC	To determine how the healthcare budget is calculated for the population of South Africa and translated into pharmaceutical expenditure for medicines provision on the Standard Treatment Guidelines or Essential Medicine List items.		Seven pharmaceutical officials from South Africa's nine regions	Pharmaceutical officials involved in the budget and resource allocation process
1033 (Li)	2013	China	LMIC	Focused on implementation of the National Essential Medicines Scheme		The questionnaire was sent to the six county/district health bureaux in the study areas and then distributed by bureau staff to four township hospitals in each county/district and, in Ningxia only, to four village clinics in each participating township. Three focus group discus sions were held per township; each involved local residents and doctors from township hospitals and village clinics. On …	EMS staff at the province, county/district, township and village levels; patients with chronic disease were also interviewed
Adequacy
271	In Anhui, China, the lack of specific regulations and instructions supporting implementation of the Essential Medicines System resulted in hospitals exploring procurement of medicines on their own. "For all three hospitals, it was generally the case that, although the documents regarding the implementation of the Essential Medicines System had been put forward by the government, no further specif…
1558	Non-EML items funded - All participants agreed that the use of non-EML items is discouraged, but there were circumstances where they were required. Sometimes the formulary list needs to be wider than the EML due to the specialized services offered. Members on the PPTC who also sit on the National EML, take motivations discussed at the provincial level, to the national for approval. These items ar…
1562	Process for purchase of Non-eml medicines - Control of non-EML items " - “Our approach is that we don’t spend more than 10% on non-EDLs (EMLs).” - With 1 participant stating they don't “exceed 5% by volume of items, so that's the target that we work towards, so we are given leeway, to allow all us to have 5% non-EML, so what you'll find is that non-EML items will vary in percentage-wise between p…
1033	Province-level health authorities are not totally satisfied with the standard National Essential Drugs List, and local adaptation of the list with the addition of other drugs is the norm. A senior official in China, while noting that numerous health authorities have deemed the standard National Essential Drugs List to be inadequate, has rightly questioned the concept of such a list if drugs can b…
Methodological assessment of contributing studies based on CASP tool
Study ID	Author (year)	Was the context described?	Was the sampling strategy appropriate and described?	Was the data collection strategy appropriate and described?	Was the data analysis appropriate and described?	Were the findings supported by evidence?	Is there evidence of researcher reflexivity?	Have ethical issues been taken into consideration?	Any other concerns?	Overall assessment of methodological limitations
271	Xu (2015)	Yes chose three hosipitals for FGI from 21 hospitals based on geographical distribution. Focus group interviews based on a planned interview outline centered on the implementation status of the system.	Partially, the interview participants included officials from government departments, experts in healthcare and hospital management, leaders of the surveyed hospital, chiefs of the medical, pharmacy, finance and other relevant departments of the hospital, doctors’ representatives and trained investigators. Selection of participants was not described.	Conducted three focus group interviews in each of three hospitals, and the durations of these interviews were approximately two hours. We transcribed all of the sound recordings and the manual recordings to establish an interview text database through information summaries and proofreading.	Partially - they describe using word frequency analyses were applied to the qualitative data... All of the relevant keywords, which were classified according to items such as reasons and results. If a keyword occurred repeatedly, the problems represented by that keyword may have been important or required urgent resolution. More of a quantitative approach to data analysis - no discussion of apply…	The results section for qualitative findings is very limited and not supported by any quotations. Data is not particularly rich or in-depth. The claims are plausible, but not supported.	No mention of researcher reflxivity	Ethics approval was granted - the Ethics Committee of the First Affiliated Hospital of Anhui Medical University approved the project.	It is mainly a quantitative study with three focus groups as the qualitative part of the study. The findings seem plausible, but are not supported by quotations.	significant or major limitations
1558	Matlala (2020)	Yes, observation of a total number of 26 PTC meetings (amounting to at least two meetings per PTC - Pharmacuetical Therapeutic Committee), conducted by 13 PTCs in the Gauteng Province (South Africa), over a period of 12 months from February 2013 to February 2014.	Sampling is not explicitly mentioned, but they attended at least two meetings per PTC in one provence in South Africa.	Yes, recording of the meetings, with notes taken in instances where the chairperson of the PTC did not allow recording.	Yes. Thematic analysis after transcribing recordings of PTC meetings/inputting notes into NVivo..	Yes, quotations were used in the article	No explicit reference to reflexivity nor description of the experiences that the researchers brought to the research.	Yes, the study received ethical clearance. There was mention that "...the PTC members may have been intimidated by the presence of an observer. We tried though to make observations as discreetly as possible so as to not influence the proceedings." Although no mention of the ethical implications of this.	Overall the study has robust methods. Reflexitivity from the reasearchers could indicate how familiar the PTC members were of the researchers work, which could have influenced whether the presence of the observer influenced the PTCs. It is also only one region of South Africa (the most populated and the economic hub of South Africa, therefore it has the highest number of central/specialized publi…	minor limitations
1562	Moodley (2021)	South Africa, 7 participants, finance or phamacy background. The sample represented seven of the nine provinces namely: Northern Cape, Free State, Eastern Cape, KwaZulu-Natal, Mpumalanga, Limpopo and North West.	Yes. Invitations to participate in this study were sent to 10 individuals, who are the key individuals for their provinces as representatives in that committee, of which only 8 responded, 7 agreed to participate, and 1 withdrew from the study. This represented seven of the nine provinces. Semi-structured interviews were conducted with 7 participants.	Yes, interviews for the first part of the study. The second part of this study included a comparison of the themes from the interview and the WHO budgeting for health guide, PFMA and DORA.	Yes. Interviews in English, transcripts were verified. Patterns of meaning were identified from the transcribed interviews through four steps: condensing the data into meaning units, formulating codes from this information, developing categories from the codes and expressing an underlying meaning in the form of a theme.	Yes	A bit, although not described as reflexivity. The researcher had no prior knowledge of healthcare budgeting and its translation into pharmaceutical expenditure and remained impartial to the responses.	Yes, ethical approval was given for the study.	This research represented the views of only seven of the nine provinces. Limited discussion of the researchers reflexivity	no or few limitations
1033	Li (2013)	Yes, rural districts in Chongquing, Ningxia and Tianjin.	This is discussed, no mention of specific recruitment techniques. There is a hyperlink to more information that is no longer available. To design the questionnaire a seminar was attended by rural health specialists from government and academia. Three focus group discussions were held per township; each involved local residents and doctors from township hospitals and village clinics. Discussions a…	Yes, mix of quantitative and qualitative methods. There is triangulation between quantitative and qualitative methods. The aim of each interview was to determine the interviewee’s views on the financial aspects of the NEMS and on its impact, if any, on the interviewee’s work, workplace and health services. Data collection is appropriate and well described.	Data analysis was described - all focus group discussions and interviews recorded on audio tape and transcribed. Transcripts were independently analysed by an investigator on key phrases related to the research themes. There could be more of a description of data analysis	Yes, findings often reported by both qualitative and quantitative evidence.	No evidence or discussion of relationship of researcher to subject nor the theoretical standpoint.	Only mention of approval to do study - approved by the Chinese Ministry of Health and by the provincial and county/district health bureaux that were to be investigated. No mention of ethics.	There could be more discussion about methods and analysis of the qualitative findings, however these are minor. The author describe their limitations to be related the study - geography and not representative of the population, not methodology.	minor limitations

## Sheet: 5. Enforcement
Review finding					Overall CERQual assessment	Explanation of CERQual assessment	Contributing studies
5. Enforcement strategies and policy controls from health authorities are crucial factors affecting the procurement and prescribing of medicines prioritized by NMLs					Moderate confidence: It is likely that the review finding is a reasonable representation of the phenomenon of interest	Moderate concerns regarding methodological limitations, Moderate concerns regarding coherence, Minor concerns regarding adequacy, and Minor concerns regarding relevance.	259, 271, 131, 1569
CERQual assessment - components
Methodological limitations		Coherence	Relevance	Adequacy
Moderate concerns. Two studies have minor limitations (259, 1569). Two studies have major limitations (131, 271).		Moderate concerns. Data moderately consistent within and across studies.	Minor concerns .	Minor concerns. All studies offering moderate to rich data.
Studies contributing to the review finding
Study ID (e.g Author)	Year	Country	Region	Relevant contextual factors	Other [specify for your synthesis]	Sample Size	Participants
259 (Zaidi)	2013	Pakistan	LMIC	focused on access to essential medicines		21 interviews were conducted across the different stakeholder categories to collect views on key issues related to access to medicines in Pakistan and need for evidence	key informant interviews with policy makers, providers, industry, NGOs, experts and development partners, review of published and grey literature, and consultative prioritization in stakeholder’s Roundtable
271 (Xu)	2015	China	LMIC	focused on the key factors that influenced the county hospitals’ pre- and post-implementations		21 questionnaires to 21 county-level public hospitals	The interview participants included officials from government departments, experts in healthcare and hospital management, leaders of the surveyed hospital, chiefs of the medical, pharmacy, finance and other relevant departments of the hospital, doctors’ representatives and trained investigators
131 (Petrova)	2000	Bulgaria	LMIC	Aim of the study was to evaluate the conditions of the pharmaceutical sector for endorsement of a national EDL in Bulgaria.		data for the produced dreugs from Bulgarian manufacturers for 1994, 1995 and 1996; data for drugs kept in stock in the distribution companies for 1995, 1996 and for the first quarter of 1997; 1296 presprictions for 1996; 1000 prescriptions for 1997.	2 governmental distribution companies, 3 private distribution companies
1569 (Odoch)	2021	Kenya, Tanzania, Uganda	Africa/LMIC	Examine how government agencies and other actors, including nonstate actors and international partners in Kenya, Uganda and Tanzania participate in and influence the process of updating their NEML and making prioritized medicines available		20	Ministries of health, Medical Procurement Agencies, WHO
Adequacy
259 (Zaidi)	EMLs with many medicines not supported by policy controls to support implementation of NMLs (259) excessive registration of drugs on eml not managed at a policy level (259) "Despite the existence of an EDL medicines have been registered in excessive numbers comprising 1100–1200 registered molecules and 50,000 registered drug products."(desk review) (p. 3) (See also, Table 2, pg. 7) "Another stron…
271 (Xu)	Lack of regulation to accompany the list results in poor implementation (271) """For all three hospitals, it was generally the case that, although the documents regarding the implementation of the Essential Medicines System had been put forward by the government, no further specific implementation regulations or instructions were subsequently formulated, which consequently resulted in the hospita…
131 (Petrova)	lack of enforcement strategies to implement essential medicines (131) "From these results it is obvious that, because of the absence of a national EDL and appropriate enforcement mechanisms, procurement organisations are not encouraged to supply essential drugs." (pg. 62) (131)
1569 (Odoch)	Medicine selection processes - With regard to pharmaceutical quality control and procurement, the National Medicines Regulatory Authorities (Kenya Pharmacy and Poisons Board, Uganda National Drugs Authority, and Tanzania Food and Drugs Authority) and the National Medical procurement and supplies agencies [National Medical Stores in Uganda (NMS), Kenya Medicine Supplies Agency (KEMSA) and Medical …
Methodological assessment of contributing studies based on CASP tool
Study ID	Author (year)	Was the context described?	Was the sampling strategy appropriate and described?	Was the data collection strategy appropriate and described?	Was the data analysis appropriate and described?	Were the findings supported by evidence?	Is there evidence of researcher reflexivity?	Have ethical issues been taken into consideration?	Any other concerns?	Overall assessment of methodological limitations
131	Petrova (2000)	Short article (6 pages) on Bulgarian experience in early phase of developing EML so little detail about local conditions. No explicit qualitative data collection (only document review) so lack of interpersonal context is understandable.	Interviews were not part of the methodology	Data collection consisted of document review so could have benefitted from qualitative methods to provide triangulation of different data sources. However, aim of the study was to evaluate conditions of pharmaceutical sector to endorse an EML.	No data analysis approached described or discussed. No evidence of data coding. No discussion of context of data considered as part of analysis.	Limited evidence presented. No data extracts as there were not respondents. Data was not particularly rich or detailed. Authors claim seem to be supported by desk review documents	Not relevant given no qualitative data collection	No mention of ethical issues being taken into consideration	Some relevance but limited by lack of qualitative data and emphasis on desk review.	significant or major limitations
259	Zaidi (2013)	Yes, quite detailed.	Yes, see Table 1, pg. 3.	Yes, three pronged approach using desk review, key informant interviews and roundtable to triangulate data.	The approach and framework mentioned included the WHO Framework for Equitable Access to Essential Medicines.	Yes. Data extracts from interviews are included providing rich, indepth data and support the authors' claims.	The researcher did not explicitly discuss reflexivity but did reflect on strengths and weakness of study design, informant selection, and methods.	Yes		minor limitations
271	Xu (2015)	Yes chose three hosipitals for FGI from 21 hospitals based on geographical distribution. Focus group interviews based on a planned interview outline centered on the implementation status of the system.	Partially, the interview participants included officials from government departments, experts in healthcare and hospital management, leaders of the surveyed hospital, chiefs of the medical, pharmacy, finance and other relevant departments of the hospital, doctors’ representatives and trained investigators. Selection of participants was not described.	Conducted three focus group interviews in each of three hospitals, and the durations of these interviews were approximately two hours. We transcribed all of the sound recordings and the manual recordings to establish an interview text database through information summaries and proofreading.	Partially - they describe using word frequency analyses were applied to the qualitative data... All of the relevant keywords, which were classified according to items such as reasons and results. If a keyword occurred repeatedly, the problems represented by that keyword may have been important or required urgent resolution. More of a quantitative approach to data analysis - no discussion of apply…	The results section for qualitative findings is very limited and not supported by any quotations. Data is not particularly rich or in-depth. The claims are plausible, but not supported.	No mention of researcher reflxivity	Ethics approval was granted - the Ethics Committee of the First Affiliated Hospital of Anhui Medical University approved the project.	It is mainly a quantitative study with three focus groups as the qualitative part of the study. The findings seem plausible, but are not supported by quotations.	significant or major limitations
1569	Odoch (2021)	Yes. Background contextual information on the development of the NML for each of the three African countries, namely, Uganda, Kenya, and Tanzania.	The selected participants included senior officials at the national level and had knowledge of the most recent NEML update process. The authors describe that participants came from the MoH, WHO country offices, country offices of the Global Fund, medical procurement agencies, and nongovernmental agencies. The authors indicate that none declined the invitation to participate.	A mixed method case study approach was used including a document review and semi-structured interviews which seem appropriate in relation to the study aim. In addition, a validation workshop was held with participants for clarification.	Yes. A policy analysis approach from Walt and Gilson's Policy Triangle Framework guided the analysis.	Yes. Results are presented thematically in three separate tables/figures.	The authors do not discuss researcher reflexivity.	Ethical clearance was obtained from the three countries' institutional review bodies. Informed consent of all research participants was obtained and confidentiality and prvaicy was observed by anonymizing participants. Only synthesized responses are presented in the results section.	Participant recruitment, researcher reflexivity, and interview data could be discussed in more detail.	no or few limitations, minor limitations

## Sheet: 6. Link between NMLs & STG
Review finding					Overall CERQual assessment	Explanation of CERQual assessment	Contributing studies
6. The extent to which a Standard Treatment Guideline facilitates local implementation of a country's National Medicine List varies					Moderate to high confidence that the review finding is a reasonable representation of the phenomenon of interest.	No / Very minor concerns regarding methodological limitations, Minor concerns regarding coherence, Minor concerns regarding adequacy, and Moderate concerns regarding relevance.	259, 1033, 133, 159, 1461, 1558, 1562, 1569
CERQual assessment - components
Methodological limitations		Coherence	Relevance	Adequacy
No/ Very minor concerns. All studies have minor limitations.		Minor concerns. Data highly consistent within and across studies	Moderate concerns as two studies (159 and 259) are not directly focused on our review question.	Minor concerns. Six studies offering rich data.
Studies contributing to the review finding
Study ID (e.g Author)	Year	Country	Region	Relevant contextual factors	Other [specify for your synthesis]	Sample Size	Participants
259 (Zaidi)	2013	Pakistan	LMIC	Focused on access to essential medicines		21 interviews were conducted across the different stakeholder categories to collect views on key issues related to access to medicines in Pakistan and need for evidence	Key informant interviews with policy makers, providers, industry, NGOs, experts and development partners, review of published and grey literature, and consultative prioritization in stakeholder’s Roundtable
1033 (Li)	2013	China	LMIC	Focused on implementation of the National Essential Medicines Scheme		The questionnaire was sent to the six county/district health bureaux in the study areas and then distributed by bureau staff to four township hospitals in each county/district and, in Ningxia only, to four village clinics in each participating township. Three focus group discus sions were held per township; each involved local residents and doctors from township hospitals and village clinics. On …	EMS staff at the province, county/district, township and village levels; patients with chronic disease were also interviewed
133 (Perumal-Pillay)	2017	South Africa	LMIC	Focused on the decision making process for the selection of essential medicines for SA EMLs		11 questionnaires	Members of the SA NEMLC and their task teams (both past and present members) during the period January – April 2015.
1461 (Tang)	2020	Trinidad & Tobago	Carribean	The purpose of this study was to performa mixed-methods analysis of barriers to and enablers of access to essential pediatric cancermedicines in T&T.We also aimed to develop and test a rigorous approach to analyzing childhood cancer drug access that can be applied in a range of LMIC health systems.		9	Interviewed stakeholders across the pharmaceutical supply system using a novel analytic framework and qualitative interview guide.
159 (Nsabagasani)	2015	Uganda	LMIC	Focused on dosage formulations from global to national level		33 in-depth interviews	Stakeholder representatives
1558 (Matlala)	2020	South Africa	Africa/LMIC	A qualitative, nonparticipatory, observational study method. in the Gauteng Province February 2013 to February 2014.		Observation of 26 Pharmaceutical Therapuetic Committee meetings (at least two meetings per PTC), conducted by 13 PTCs.	Members of the PTCs. PTCs were Provincial, District, Tertiary Hospital, Regional Hospital, District Hospital
1562 (Moodley)	2021	South Africa	Africa/LMIC	To determine how the healthcare budget is calculated for the population of South Africa and translated into pharmaceutical expenditure for medicines provision on the Standard Treatment Guidelines or Essential Medicine List items.		Seven pharmaceutical officials from South Africa's nine regions	Pharmaceutical officials involved in the budget and resource allocation process
1569 (Odoch)	2021	Kenya, Tanzania, Uganda	Africa/LMIC	Examine how government agencies and other actors, including nonstate actors and international partners in Kenya, Uganda and Tanzania participate in and influence the process of updating their NEML and making prioritized medicines available		20	Ministries of health, Medical Procurement Agencies, WHO
Adequacy
259 (Zaidi)	weak link between nml and stg contribute to irrational drug use (259) weak enforcement or implementation of nml (259) "At the program level, the domination of procurement by clinical specialists, little institutional role of pharmacists in supply management and weak enforcement of Essential Drug Lists and available standard treatment protocols, emerged as the major contributory factors." (p. 5) (…
1033 (Li)	local adaptation of nml added more medicines as doctors and patients felt that nml was not comprehensive enough (1033) The local authorities in each surveyed locality had added drugs to the standard list (p.186). (1033)
133 (Perumal-Pillay)	lack of communication between committee decisions and local level (133) “This has been one of the biggest challenges, I think. The movement of information from the EML committee to the end users is something we’re working hard on. It’s an extremely difficult task because there’s so many role players involved. There have been problems and complaints from provinces that the decisions are taken and …
1469 (Tang)	Childhood cancers could benefit from national protocols, such as the ones used for adult cancers. "p. 70-71 Pharmaceutical Management i. Selection. Streamlining of VEN list generation. Although individual physician advocacy has played an important historical role in VEN development, participants highlighted that T&T recently developed national treatment protocols to standardize the use of adult c…
159 (Nsabagasani)	nationl level policy not rolled out to local level (159) "The Ugandan MOH did not use the normative documents from WHO and their partners to initiate a medicine policy change dialogue. Failure to officially roll out the policy from the global to the national level grossly affected the level of awareness that the stakeholders have about child-appropriate dosage formulations. (p. 5)" (159)
1558 (Matlala)	Developing guidelines for medicines that were not on the hospital formulary - "The observations of PTC meetings showed that some of the PTCs dealt with treatment guidelines in their meetings following a decision to accept the new medicine onto the hospital formulary. Clinicians were requested to develop guidelines for nonformulary medicines that could subsequently be approved by the committee, th…
1562 (Moodley)	Role of pharmaceutical services Linkages with STGs - “Monitoring needs to happen all the time, It needs to be linked to product use because rational and irrational use including non-adherence to the STG EML requires interventions in order to address and economize on available funds, whenever you lead to any decision you cannot just make an assumption on requirements without considering available …
1569 (Odoch)	Linkages with EML and development of STGs - The process- From 1991, Tanzania NEML (NEMLIT) reviews were conducted concurrently with revisions of the standard treatment guidelines (STG) as recommended by the WHO (WHO 2013). The first edition of the Essential Medicines and Health Supplies List for Uganda (EMHSLU) was published in 1991 with subsequent updates in 1996, 2001, 2007, 2012 and 2016 (Ugan…
Methodological assessment of contributing studies based on CASP tool
Study ID	Author (year)	Was the context described?	Was the sampling strategy appropriate and described?	Was the data collection strategy appropriate and described?	Was the data analysis appropriate and described?	Were the findings supported by evidence?	Is there evidence of researcher reflexivity?	Have ethical issues been taken into consideration?	Any other concerns?	Overall assessment of methodological limitations
133	Perumal-Pillay (2017)	Yes, in-depth interviews with 11 participants, January-April 2015.	Yes, members of the South African National Essential Medicines List Committee, the sample was selected from the full list of members of the NEMLC (104 members) and Technical Expert Review Committees (TERC) (71 members) extracted from each edition of the 10 EMLs published from 1996 to 2012. Participants purposively selected based on number of times they had served. Only 11 out of the 20 members (p…	Yes, the interview guide for this study was based on the American Society of Health-system Pharmacists formulary questionnaire for formulary management and adapted for the public sector NEMLC in SA. The interview tool is described. Also, review of the NEMLC policy documents available.	Yes, interviews transcribed. Transcripts were then coded by the first author and verified by the second author. A thematic analysis approach was used based on grounded theory where data was coded into hierarchies after an iterative process of classifying codes and re-classifying into subcodes to ensure no new themes emerged.	Yes, all findings in the results section were supported by quotations. The only finding that was not supported by evidence was related to similarities and differences between WHO EML system and South African. This was raised in the discussion, no citation.	Partially, Interviews conducted by a researcher with no previous knowledge of the workings of the NEMLC and EMLs - less prejudgement.	Yes, ethical clearance by the University of KwaZulu-Natal University Ethics Committee	The sample was not geographically representative of all 9 provinces, although the 4 largest provinces were represented. Possibility for recall bias -especially for those participants who were from the very first NEMLCs from 20 years ago. The familiarity with NEMLC processes may have been over-reported as participants were provided the opportunity to peruse the interview questions prior to the int…	minor limitations
159	Nsabagasani (2015)	This study was conducted in Uganda, one of the countries working closely with WHO to promote the rational medicines policy,	Yes, this was well described. The word stakeholder refers to individuals and groups of people with an interest in medicines for children, including those who had been involved in the design and implementation of programmes, guidelines and setting priorities for public procurement and financing of medicines. Of the thirty-four interviewed, Twenty informants were purposively selected based on their…	Yes, the researchers conducted in-depth interviews were chosen to explore the informants’ knowledge, experiences, perceptions, attitudes and values about child appropriate dosage formulations. They used an interview guide. Each interview lasted between 45 and 60 min. A follow up workshop was held with stakeholders to present and validate the preliminary findings.	Yes, they used a deductive approach. First author manually developed codes.	Yes, use of quotes and other relevant references.	This was not discussed or mentioned by the authors.	Ethical clearance was given by the School of Medicine Research and Ethics Committee of the College of Health Sciences, Makerere University and was cleared by the Uganda National Council of Science and Technology. Informants signed a consent form	The study is primarily related to implementation of 'better medicine for children' child appropriate dosage but the findings are relevant for other WHO policies.	no or few limitations
259	Zaidi (2013)	Yes, quite detailed.	Yes, see Table 1, p. 3.	Yes, three pronged approach using desk review, key informant interviews and roundtable to triangulate data.	The approach and framework mentioned included the WHO Framework for Equitable Access to Essential Medicines.	Yes. Data extracts from interviews are included providing rich, indepth data and support the authors' claims.	The researcher did not explicitly discuss reflexivity but did reflect on strengths and weakness of study design, informant selection, and methods.	Yes		minor limitations
1033	Li (2013)	Yes, rural districts in Chongquing, Ningxia and Tianjin.	This is discussed, no mention of specific recruitment techniques. There is a hyperlink to more information that is no longer available. To design the questionnaire a seminar was attended by rural health specialists from government and academia. Three focus group discussions were held per township; each involved local residents and doctors from township hospitals and village clinics. Discussions a…	Yes, mix of quantitative and qualitative methods. There is triangulation between quantitative and qualitative methods. The aim of each interview was to determine the interviewee’s views on the financial aspects of the NEMS and on its impact, if any, on the interviewee’s work, workplace and health services. Data collection is appropriate and well described.	Data analysis was described - all focus group discussions and interviews recorded on audio tape and transcribed. Transcripts were independently analysed by an investigator on key phrases related to the research themes. There could be more of a description of data analysis	Yes, findings often reported by both qualitative and quantitative evidence.	No evidence or discussion of relationship of researcher to subject nor the theoretical standpoint.	Only mention of approval to do study - approved by the Chinese Ministry of Health and by the provincial and county/district health bureaux that were to be investigated. No mention of ethics.	There could be more discussion about methods and analysis of the qualitative findings, however these are minor. The author describe their limitations to be related the study - geography and not representative of the population, not methodology.	minor limitations
1569	Odoch (2021)	Yes. Background contextual information on the development of the NML for each of the three African countries, namely, Uganda, Kenya, and Tanzania.	The selected participants included senior officials at the national level and had knowledge of the most recent NEML update process. The authors describe that participants came from the MoH, WHO country offices, country offices of the Global Fund, medical procurement agencies, and nongovernmental agencies. The authors indicate that none declined the invitation to participate.	A mixed method case study approach was used including a document review and semi-structured interviews which seem appropriate in relation to the study aim. In addition, a validation workshop was held with participants for clarification.	Yes. A policy analysis approach from Walt and Gilson's Policy Triangle Framework guided the analysis.	Yes. Results are presented thematically in three separate tables/figures.	The authors do not discuss researcher reflexivity.	Ethical clearance was obtained from the three countries' institutional review bodies. Informed consent of all research participants was obtained and confidentiality and prvaicy was observed by anonymizing participants. Only synthesized responses are presented in the results section.	Participant recruitment, researcher reflexivity, and interview data could be discussed in more detail.	no or few limitations, minor limitations
1558	Matlala (2020)	Yes, observation of a total number of 26 PTC meetings (amounting to at least two meetings per PTC - Pharmacuetical Therapeutic Committee), conducted by 13 PTCs in the Gauteng Province (South Africa), over a period of 12 months from February 2013 to February 2014.	Sampling is not explicitly mentioned, but they attended at least two meetings per PTC in one provence in South Africa.	Yes, recording of the meetings, with notes taken in instances where the chairperson of the PTC did not allow recording.	Yes. Thematic analysis after transcribing recordings of PTC meetings/inputting notes into NVivo..	Yes, quotations were used in the article	No explicit reference to reflexivity nor description of the experiences that the researchers brought to the research.	Yes, the study received ethical clearance. There was mention that "...the PTC members may have been intimidated by the presence of an observer. We tried though to make observations as discreetly as possible so as to not influence the proceedings." Although no mention of the ethical implications of this.	Overall the study has robust methods. Reflexitivity from the reasearchers could indicate how familiar the PTC members were of the researchers work, which could have influenced whether the presence of the observer influenced the PTCs. It is also only one region of South Africa (the most populated and the economic hub of South Africa, therefore it has the highest number of central/specialized publi…	minor limitations
1562	Moodley (2021)	South Africa, 7 participants, finance or phamacy background. The sample represented seven of the nine provinces namely: Northern Cape, Free State, Eastern Cape, KwaZulu-Natal, Mpumalanga, Limpopo and North West.	Yes. Invitations to participate in this study were sent to 10 individuals, who are the key individuals for their provinces as representatives in that committee, of which only 8 responded, 7 agreed to participate, and 1 withdrew from the study. This represented seven of the nine provinces. Semi-structured interviews were conducted with 7 participants.	Yes, interviews for the first part of the study. The second part of this study included a comparison of the themes from the interview and the WHO budgeting for health guide, PFMA and DORA.	Yes. Interviews in English, transcripts were verified. Patterns of meaning were identified from the transcribed interviews through four steps: condensing the data into meaning units, formulating codes from this information, developing categories from the codes and expressing an underlying meaning in the form of a theme.	Yes	A bit, although not described as reflexivity. The researcher had no prior knowledge of healthcare budgeting and its translation into pharmaceutical expenditure and remained impartial to the responses.	Yes, ethical approval was given for the study.	This research represented the views of only seven of the nine provinces. Limited discussion of the researchers reflexivity	no or few limitations
1461	Tang (2020)	Yes, the article describes the local context of Trinidad and Tobago with other relevant details regarding the situation affecting cancer drugs for children.	Description of sample selection states: "We identified key health system and political stakeholders involved in systems of pediatric oncology care or pharmaceutical supply management in T&T through reviews of academic literature and policy documents, a priori identification by key informants, and snowball sampling throughout the interview process. We conducted 9 interviews with key health system …	Mixed methods study using government documents and interview data which seems appropriate for study aim. Manuscript does provide examples of triangulating different data sources.	The data analysis approach is well described. The description, for example, mentions "constant comparison with existing themes as the analysis of interviews proceeded, with a view toward thematic saturation." In addition, "coding occurred deductively, employing preset coding schemes derived from the MDS-3 framework, as well as inductively, following a grounded theory approach with constant compar…	The results section presents findings, backs this up with data from qualitative and quantitative sources, and often provides quotes in the manuscript that further document the findings. Data supports claims and adequate amount of detail.	The article did not mention researcher reflexivity.	Yes. The article states that, "institutional approval was obtained from the Research Ethics Board at the Hospital for Sick Children in Toronto, Ontario, Canada, and the Office of the Chief Medical Officer in Port of Spain, T&T." No other statements were included that document how the autonomy, consent, confidentiality, or anonymity were managed.	Small number of interviewees (9)	no or few limitations

## Sheet: 7. Context of NMLs
Review finding					Overall CERQual assessment	Explanation of CERQual assessment	Contributing studies
7. Decision makers perceived the essential medicines concept to be less relevant to high-income countries than to low- and middle- income countries					Moderate to high confidence	No/very minor concerns regarding methodological limitations, No/Very minor concerns regarding coherence, No/Very minor concerns regarding adequacy, and Minor concerns regarding relevance	175, 1465
CERQual assessment - components
Methodological limitations		Coherence	Relevance	Adequacy
No to very minor concerns		No to very minor concerns - The review finding captures all of the individual study findings, data consistent within and across studies	minor concerns as studies are focused on our review question	Two papers (175 and 1465) have minor limitations.
Studies contributing to the review finding
Study ID (e.g Author)	Year	Country	Region	Relevant contextual factors	Other [specify for your synthesis]	Sample Size	Participants
175 (Duong)	2015	HIC/ Australia		The aim of this study was to explore the perspectives of a diverse group of stakeholders engaged in medicines decision-making around what constitutes an “essential” medicine, and how the EML concept functions in a highincome country context. In-depth face-to-face, teleconference and Skype interviews were conducted with participants. Interviews were conducted prior to the 19th WHO EML, published i…		32 Australian stakeholders were recruited for indepth interviews through purposive and snowball sampling approaches. Seven participants declined to participate either due to perceived limitation of expertise or time constraintsParticipants included were recognised as leaders, advisors and/or experts	Participants included were recognised as leaders, advisors and/or experts amongst colleagues or professional organisations in the area of quality use of medicines, medicines policy, medicine distribution, procurement management, manufacturing, or health economics. Most participants had professional backgrounds as physicians or pharmacists. However, consumer representatives, chief executive office…
1465 (Jarvis)	2019	HIC/ Canada		Sought to explore the perspectives of decision-makers and other key stakeholders on a possible national essential medicines list in Canada and to identify factors influencing the acceptability and feasibility of such a policy during an important pharmacare policy window using a qualitative study		21 key stakeholders for key-informant interviews	from pharmaceutical policy, across Canada from federal government and pan-Canadian organizations, provincial and territorial government, civil society and the private sector.
Adequacy
175	The meaning of EML is different in a HIC than a LMIC - reimbursement systems in HIC assess cost-effectiveness and additional benefit of a medicine for some individuals not the essential need of a medicine for a population. "The PBS is different, because they’re not essential by definition. They are {medicines} that have been proven to be cost effective and the government is willing to pay to give…
1465	Some did not view an essential medicines list as applicable in the Canadian context, owing to a perceived difficulty in agreeing on a set of medicines that would sufficiently cover the needs of all Canadians or owing to an association of the concept with WHO and lower-income countries. Those who voiced a more global view of essential medicines voiced less opposition to an essential medicines list…
Methodological assessment of contributing studies based on CASP tool
Study ID	Author (year)	Was the context described?	Was the sampling strategy appropriate and described?	Was the data collection strategy appropriate and described?	Was the data analysis appropriate and described?	Were the findings supported by evidence?	Is there evidence of researcher reflexivity?	Have ethical issues been taken into consideration?	Any other concerns?	Overall assessment of methodological limitations
175	Duong (2015)	Yes, in-depth face-to-face, teleconference and Skype interviews were conducted with participants. Interviews were conducted prior to the 19th WHO EML, published in May 2015	Yes, The study targeted individuals with EML experience, PBS reimbursement and selection knowledge, or those with experience managing drug shortages. Participants included were recognised as leaders, advisors and/or experts	Yes, data collection through in-depth interviews	Yes , grounded theory was used. Coding by first author and axial coding with two co-authors	Yes, quotations were used.	The author statest ath the continuous consultative approach of content analysis offered reflexivity. The authors declared no competing interests in the study. They did not discuss their relationship or interest in the issue being studied	yes, ethics approval was mentioned	Very good study. The study mentions the limitation of not exploring perspectives of primary health care workers.	no or few limitations
1465	Jarvis (2019)	Yes. 21 interviews. No previous relationships existed between the interviewer and any of the participant. the interview setting was primarily over telephone. Where consent was not given for audio-recording, the interviewer took detailed field notes that included contextual information and nonverbal cues to incorporate into data analysis.	Purposive sample of with decision-makers and other key stakeholders from government or pan-Canadian institutions, civil society and the private sector across Canada	Yes. Topic guide for interviews is provided as supplementary documents.	Yes, inductive thematic analysis without a theoretical framework.	Yes. Table two lists the factors identified and example quotes.	Yes. Refexivity described in the context of different professional expereiences that the researchers brought to study "Considered in the reflexive approach were researchers’ characteristics that included our diverse experiences in pharmaceutical policy, patient care and health systems research in Canada and internationally." Aditionally, the author states that a consultative approach between auth…	Yes. Ethical approval was sought from the London School of Hygiene & Tropical Medicine Ethics Committee (Ref: 15365).	This study has very few limitations. One limitation raised by the author - it is possible that nonrespondents may hold negative views on an essential medicines list. Otherwise the study is very robust.	no or few limitations

## Sheet: 8. Prescribing 
Review finding					Overall CERQual assessment	Explanation of CERQual assessment	Contributing studies
8. A National Medicine List influences prescribing behavior but with examples of both improved and worsened prescribing practices					Moderate confidence in review finding	Moderate/ Significant concerns regarding methodological limitations, Minor concerns regarding coherence, Moderate concerns regarding adequacy, and Moderate concerns regarding relevance.	131, 133, 149, 375, 1033, 1562
CERQual assessment - components
Methodological limitations		Coherence	Relevance	Adequacy
Moderate to significant limitations three of the papers had significant or major limitations (131, 149, 375). Three of the papers had minor limitations (133, 1033,1562)		Minor concerns, data is consistent with the review finding	Moderate concerns with relevance as two papers (133, 1033,1562) were related to our review question and three papers (131, 149, 375) were not directly related to our topic of interest.	Moderate concerns as three papers (133, 1033, 1562) there were no or minor concerns, and one paper (149) there were minor to moderate concerns , and for two papers (131, 375) there were significant concerns with the adequacy of the data
Studies contributing to the review finding
Study ID (e.g Author)	Year	Country	Region	Relevant contextual factors	Other [specify for your synthesis]	Sample Size	Participants
131 (Petrova)	2000	Bulgaria	LMIC	Aim of the study was to evaluate the conditions of the pharmaceutical sector for endorsement of a national EDL in Bulgaria.		data for the produced dreugs from Bulgarian manufacturers for 1994, 1995 and 1996; data for drugs kept in stock in the distribution companies for 1995, 1996 and for the first quarter of 1997; 1296 presprictions for 1996; 1000 prescriptions for 1997.	2 governmental distribution companies, 3 private distribution companies
133 (Perumal-Pillay)	2017	South Africa	Africa/LMIC	Study in SA to report on how decisions are taken to include or exclude medicines on SA national EMLs and provides insight into the SA EML medicine selection, review and monitoring processes over time		11 questionnaires	Members of the SA NEMLC and their task teams (both past and present members) during the period January – April 2015.
149 (Osorio-de-Castro)	2018	Brazil	South America/LMIC	The objective of the article was to report efforts to develop Brazil’s national EML, policy changes from 2000 to 2014, discussing results, challenges and perspectives. Brazilian EML history and development process were collected from legislation, minutes, reports and legal ordinances, from 2000 to 2014.	The Brazilian EML and the WHO Model Lists were compared using the Anatomical Therapeutic Chemical system. Overlap between lists was verified, and linear trends were produced.	Docoument review - Sources of health policy information. Rename history and documents about Brazilian EML development produced by the Ministry of Health from 2000 to 2014 were collected and analysed.
375 (Haque)	2017	Ten developing countries - Bangladesh, India, Nigeria, Kenya, Brazil, Mexico, Nepal, Ethiopia, Malaysia, South Africa	LMIC	Implementation of World Health Organization­ promoted EM policies in deferent countries have improved quality use of medicine in terms of accessibility and affordability, predominantly in developing countries		Document review	Document review
Li (1033)	2013	China	Asia/ There were six main study areas: two rural counties in Ningxia province , two rural districts in Chongqing province and another two rural districts in Tianjin province.	To evaluate implementation of the National Essential Medicines Scheme (NEMS) in rural China. About national implementation, rather than adaptation of WHO EML		Two rural counties/districts in each of three provinces where NEMS had been implemented were surveyed	literature review and a seminar attended by rural health specialists from government and academia, we prepared a questionnaire and guidelines for in-depth interviews and focus group discussions (annex referred to in the articile is no longer available.
1562 (Moodley)	2021	South Africa	Africa/LMIC	To determine how the healthcare budget is calculated for the population of South Africa and translated into pharmaceutical expenditure for medicines provision on the Standard Treatment Guidelines or Essential Medicine List items.		Seven pharmaceutical officials from South Africa's nine regions	Pharmaceutical officials involved in the budget and resource allocation process
Adequacy
131 (Petrova)	Poor prescriber practice may be due to lack of approval of EDL by a formal body. "One reason could be that no formal body has approved the EDL." (pg. 62) (131)
133 (Perumal-Pillay)	It is important to note that the development of an EML is only the starting point of the EDP process; it must be effectively linked to the processes for procurement, supply, training, and monitoring and evaluation of prescribing and medicine use for it to make a positive impact and valuable contribution to better healthcare. “The way of disseminating information is cumbersome and essentially goes…
149 (Osorio-de-Castro)	"""there was no widespread dissemination of Rename decisions and no involvement of professional organizations in strategies for promoting list compliance. Apart from guidelines on controlled substances and medicines, including antibiotic prescribing and dispensing, and the establishment of Therapeutic Guidelines and Clinical Protocols, no norms on general communication strategies, such as academi…
375 (Haque)	"Nepal: ""One study evaluating the cytotoxic medicines utilization in Nepal reported that anticancer medicines were prescribed by brand names as per the hospital policy. The medicines prescribed from WHO model EML and NEML of Nepal were 67.40% and 73.72%, respectively.""" No illustration (cited from p. 152) (375)
1033 (Li)	"Its benefits included reductions in the cost of care and better prescribing practices. (pg. 189). For example, exclusion of hormones (such as steroids) and certain antibiotics from the National Essential Drugs List had apparently reduced the (often unwarranted) prescription of such drugs. The training on rational drug use that occurred during the introduction of the National Essential Drugs List…
1562 (Moodley)	Prescribing outside of the EML influences usage - “Prescribing outside the standard treatment guideline messes up the usage. The usage is now not going to be aligned to the demand plan that was given to the supplier. The supplier will have a problem because either their product will not be used as much as it should be or it is consumed more…”
Methodological assessment of contributing studies based on CASP tool
Study ID	Author (year)	Was the context described?	Was the sampling strategy appropriate and described?	Was the data collection strategy appropriate and described?	Was the data analysis appropriate and described?	Were the findings supported by evidence?	Is there evidence of researcher reflexivity?	Have ethical issues been taken into consideration?	Any other concerns?	Overall assessment of methodological limitations
131	Petrova (2000)	Short article (6 pages) on Bulgarian experience in early phase of developing EML so little detail about local conditions. No explicit qualitative data collection (only document review) so lack of interpersonal context is understandable.	Interviews were not part of the methodology	Data collection consisted of document review so could have benefitted from qualitative methods to provide triangulation of different data sources. However, aim of the study was to evaluate conditions of pharmaceutical sector to endorse an EML.	No data analysis approached described or discussed. No evidence of data coding. No discussion of context of data considered as part of analysis.	Limited evidence presented. No data extracts as there were not respondents. Data was not particularly rich or detailed. Authors claim seem to be supported by desk review documents	Not relevant given no qualitative data collection	No mention of ethical issues being taken into consideration	Some relevance but limited by lack of qualitative data and emphasis on desk review.	significant or major limitations
133	Perumal-Pillay (2017)	Yes, in-depth interviews with 11 participants, January-April 2015.	Yes, members of the South African National Essential Medicines List Committee, the sample was selected from the full list of members of the NEMLC (104 members) and Technical Expert Review Committees (TERC) (71 members) extracted from each edition of the 10 EMLs published from 1996 to 2012. Participants purposively selected based on number of times they had served. Only 11 out of the 20 members (p…	Yes, the interview guide for this study was based on the American Society of Health-system Pharmacists formulary questionnaire for formulary management and adapted for the public sector NEMLC in SA. The interview tool is described. Also, review of the NEMLC policy documents available.	Yes, interviews transcribed. Transcripts were then coded by the first author and verified by the second author. A thematic analysis approach was used based on grounded theory where data was coded into hierarchies after an iterative process of classifying codes and re-classifying into subcodes to ensure no new themes emerged.	Yes, all findings in the results section were supported by quotations. The only finding that was not supported by evidence was related to similarities and differences between WHO EML system and South African. This was raised in the discussion, no citation.	Partially, Interviews conducted by a researcher with no previous knowledge of the workings of the NEMLC and EMLs - less prejudgement.	Yes, ethical clearance by the University of KwaZulu-Natal University Ethics Committee	The sample was not geographically representative of all 9 provinces, although the 4 largest provinces were represented. Possibility for recall bias -especially for those participants who were from the very first NEMLCs from 20 years ago. The familiarity with NEMLC processes may have been over-reported as participants were provided the opportunity to peruse the interview questions prior to the int…	minor limitations
149	Osorio d Castro (2018)	Detailed description on the sources of health policy information were described in the text. No primary qualitative data was collected.	No participants.	Given their objective, the data collection strategy can be considered appropriate.	No qualitative data analysis approach is described.	Their findings are supported by the evidence with tables and figures describing their interpretation of the information sources.	Not applicable	Not applicable	Limited relevance given the primary focus on document review.	significant or major limitations
375	Haque (2017)	Nine countries: EMLs in Bangladesh, India, Nigeria, Kenya, Brazil, Mexico, Nepal, Ethiopia, South Africa, Malaysia	Not really, this is described as a compendious audit. No description of why these countries were selected.	No, The articles were selected on basis of browsing in Google and Google Scholar the keywords: essential drugs, rational use of medicine, and the name of the country	Not described, it is an overview based on the authors interpretation of the articles.	Findings were not really described. The evidence from published articles were presented without interpretation.	No.	No mention of ethics or ethical clearance.	We have no way to know why some articles were included in the review and others were excluded. You would need to check the citations to know if the findings are correct.	significant or major limitations
1033	Li (2013)	Yes, rural districts in Chongquing, Ningxia and Tianjin.	This is discussed, no mention of specific recruitment techniques. There is a hyperlink to more information that is no longer available. To design the questionnaire a seminar was attended by rural health specialists from government and academia. Three focus group discussions were held per township; each involved local residents and doctors from township hospitals and village clinics. Discussions a…	Yes, mix of quantitative and qualitative methods. There is triangulation between quantitative and qualitative methods. The aim of each interview was to determine the interviewee’s views on the financial aspects of the NEMS and on its impact, if any, on the interviewee’s work, workplace and health services. Data collection is appropriate and well described.	Data analysis was described - all focus group discussions and interviews recorded on audio tape and transcribed. Transcripts were independently analysed by an investigator on key phrases related to the research themes. There could be more of a description of data analysis	Yes, findings often reported by both qualitative and quantitative evidence.	No evidence or discussion of relationship of researcher to subject nor the theoretical standpoint.	Only mention of approval to do study - approved by the Chinese Ministry of Health and by the provincial and county/district health bureaux that were to be investigated. No mention of ethics.	There could be more discussion about methods and analysis of the qualitative findings, however these are minor. The author describe their limitations to be related the study - geography and not representative of the population, not methodology.	minor limitations
1562	Moodley (2021)	South Africa, 7 participants, finance or phamacy background. The sample represented seven of the nine provinces namely: Northern Cape, Free State, Eastern Cape, KwaZulu-Natal, Mpumalanga, Limpopo and North West.	Yes. Invitations to participate in this study were sent to 10 individuals, who are the key individuals for their provinces as representatives in that committee, of which only 8 responded, 7 agreed to participate, and 1 withdrew from the study. This represented seven of the nine provinces. Semi-structured interviews were conducted with 7 participants.	Yes, interviews for the first part of the study. The second part of this study included a comparison of the themes from the interview and the WHO budgeting for health guide, PFMA and DORA.	Yes. Interviews in English, transcripts were verified. Patterns of meaning were identified from the transcribed interviews through four steps: condensing the data into meaning units, formulating codes from this information, developing categories from the codes and expressing an underlying meaning in the form of a theme.	Yes	A bit, although not described as reflexivity. The researcher had no prior knowledge of healthcare budgeting and its translation into pharmaceutical expenditure and remained impartial to the responses.	Yes, ethical approval was given for the study.	no or few limitations	This research represented the views of only seven of the nine provinces. Limited discussion of the researchers reflexivity

## Sheet: 9. Use of norms
Review finding					Overall CERQual assessment	Explanation of CERQual assessment	Contributing studies
9. Many countries use key global public goods, like globally produced evidence syntheses such as WHO technical reports and Cochrane reviews, to inform their decisions					Moderate confidence	Moderate concerns regarding methodological limitations, Moderate concerns regarding coherence, Minor concerns regarding adequacy, and Moderate concerns regarding relevance.	175, 159, 1324,1461
CERQual assessment - components
Methodological limitations		Coherence	Relevance	Adequacy
Minor concerns regarding methodological limitations for three of the papers (175, 159, 1461). One paper had moderate concerns (1324)		Moderate concerns, data could be more consistent across studies	Moderate concerns as two studies (1324, 1461) are related to our phenomena of interest, two studies (159, 175) are not directly focused on our review question	Minor concerns related to the adequacy of the data
Studies contributing to the review finding
Study ID (e.g Author)	Year	Country	Region	Relevant contextual factors	Other [specify for your synthesis]	Sample Size	Participants
175 (Mori)	2014	Tanzania	LMIC	the process of updating the Standard Treatment Guidelines and National Essential Medicine List in Tanzania and further examines the criteria and the underlying evidence used in decision-making		18	key informants who were involved in updating the Standard Treatment Guidelines and National Essential Medicine List
159 (Nsabagsani)	2015	Uganda	Africa/LMIC	Paper related to child dosage formulations being adopted in Uganda		thirty three in-depth interviews	stakeholder representatives
1461 (Tang)	2020	Trinidad & Tobago	Carribean	The purpose of this study was to performa mixed-methods analysis of barriers to and enablers of access to essential pediatric cancermedicines in T&T.We also aimed to develop and test a rigorous approach to analyzing childhood cancer drug access that can be applied in a range of LMIC health systems.		9	interviewed stakeholders (N = 9) across the pharmaceutical supply system using a novel analytic framework and qualitative interview guide.
1324 (Koduah)	2019	Ghana	Africa/LMIC	It is the description of the process of implementation from a NML to STGs		70 documents reviewed	No participants, drew on the experiences to interpret findings from the document analysis.
Adequacy
175	adapting various guidelines for nmls or related standard treatment guidelines (from other countries) (175) "Guidelines from already existing vertical programmes were adopted in the STG. In addition, some informants said that they copied their recommendations from textbooks and guidelines from countries such as the USA, South Africa, Ghana and Lesotho." (175) "With malaria we follow the global rec…
159	normative documents not used (159) Government failure to initiate/transfer policy "The Ugandan MOH did not use the normative documents from WHO and their partners to initiate a medicine policy change dialogue. Failure to officially roll out the policy from the global to the national level grossly affected the level of awareness that the stakeholders have about child-appropriate dosage formulation…
1461	Alignment of VEN list with WHO EMLc. From a quantitative perspective, selection of essential childhood cancer medicines in T&T corresponded withWHO recommendations, as the T&T VEN list contained 20 of 22 drugs included on the 2017 WHO EMLc for cytotoxic and adjuvant medicines (90.9% alignment; Table 2). However, all cancer medicines on the WHO EMLc were procured for use in T&T, including dacarbaz…
1324	Alignment of NML/STG with WHO EML The director pharmaceutical services represented the Minister of Health and were to ensure the STGs and EML alignment to national health strategies and plans (p.ii106) Alignment of NML/STG with WHO EML In response to changes, EML is updated "Due to new developments in terms of disease priorities, value for money and safety, efficacy and use of medicines, the 2017…
Methodological assessment of contributing studies based on CASP tool
Study ID	Author (year)	Was the context described?	Was the sampling strategy appropriate and described?	Was the data collection strategy appropriate and described?	Was the data analysis appropriate and described?	Were the findings supported by evidence?	Is there evidence of researcher reflexivity?	Have ethical issues been taken into consideration?	Any other concerns?	Overall assessment of methodological limitations
1324	Koduah (2019)	The study is set in Ghana and is a case-study design that reviewed documents releated to the devlopment of STGs/NML	The identified people were based on those invoved in the process.	The data collection was not very well described. Documents were discussed, but the reader does not have reference to them.	yes	Some evidence was provided to support findings	In the limitations the authors acknowledge the challenges involved in mapping the exact sequence of events and providing full explanations of events as they unfolded. To minimize this, they drew from varied meeting reports and outputs and our experiences of the review process. They present our analyses in three main stages: pre-review, review and postreview.	There is no mention of ethical approval for the study.	significant or major limitations	The study is a good documentation of a process that happened, however there is limited attempts to triangulate the findings.
1461	Tang (2020)	Yes, the article describes the local context of Trinidad and Tobago with other relevant details regarding the situation affecting cancer drugs for children.	Description of sample selection states: "We identified key health system and political stakeholders involved in systems of pediatric oncology care or pharmaceutical supply management in T&T through reviews of academic literature and policy documents, a priori identification by key informants, and snowball sampling throughout the interview process. We conducted 9 interviews with key health system …	Mixed methods study using government documents and interview data which seems appropriate for study aim. Manuscript does provide examples of triangulating different data sources.	The data analysis approach is well described. The description, for example, mentions "constant comparison with existing themes as the analysis of interviews proceeded, with a view toward thematic saturation." In addition, "coding occurred deductively, employing preset coding schemes derived from the MDS-3 framework, as well as inductively, following a grounded theory approach with constant compar…	The results section presents findings, backs this up with data from qualitative and quantitative sources, and often provides quotes in the manuscript that further document the findings. Data supports claims and adequate amount of detail.	The article did not mention researcher reflexivity.	Yes. The article states that, "institutional approval was obtained from the Research Ethics Board at the Hospital for Sick Children in Toronto, Ontario, Canada, and the Office of the Chief Medical Officer in Port of Spain, T&T." No other statements were included that document how the autonomy, consent, confidentiality, or anonymity were managed.	Small number of interviewees (9)	no or few limitations
159	Nsabagasani (2015)	This study was conducted in Uganda, one of the countries working closely with WHO to promote the rational medicines policy,	Yes, this was well described. The word stakeholder refers to individuals and groups of people with an interest in medicines for children, including those who had been involved in the design and implementation of programmes, guidelines and setting priorities for public procurement and financing of medicines. Of the thirty-four interviewed, Twenty informants were purposively selected based on their…	Yes, the researchers conducted in-depth interviews were chosen to explore the informants’ knowledge, experiences, perceptions, attitudes and values about child appropriate dosage formulations. They used an interview guide. Each interview lasted between 45 and 60 min. A follow up workshop was held with stakeholders to present and validate the preliminary findings.	Yes, they used a deductive approach. First author manually developed codes.	Yes, use of quotes and other relevant references.	This was not discussed or mentioned by the authors.	Ethical clearance was given by the School of Medicine Research and Ethics Committee of the College of Health Sciences, Makerere University and was cleared by the Uganda National Council of Science and Technology. Informants signed a consent form	The study is primarily related to implementation of 'better medicine for children' child appropriate dosage but the findings are relevant for other WHO policies.	no or few limitations
175	Mori (2014)	Yes, both local conditions in the study country and the social context of data collection was described.	Yes, the participant selection was described and explained. All of the selected informants participated.	Yes, appropriate methods with in-depth interviews and document reviews. Data triangulation was performed.	Yes. An explicit qualitative data analysis approach was described and appropriate methods seem to have been used. Data coding was described .	Possibly. Data extracts are included and they support the claims made by the authors. Contradictory accounts does not seem to have been taken into consideration / presented.	To some degree. It is mentioned that "some of the participants, particularly the pharmacists, knew the interviewer in person," however how this impacted the study is not discussed.	Ethical committee approval was mentioned and they have discussed how they solved the informant confidentiality and anonymity.		no or few limitations

## Sheet: 10. Locally relv information
Review finding					Overall CERQual assessment	Explanation of CERQual assessment	Contributing studies
10. A key gap countries faced when adapting the WHO EML was the lack of relevant research and local data specific to the decision context					Moderate to high confidence in the review finding	Minor concerns regarding methodological limitations, No/ Very minor concerns regarding coherence, No/ Very minor concerns regarding adequacy, and Moderate concerns regarding relevance.	133, 259, 592
CERQual assessment - components
Methodological limitations		Coherence	Relevance	Adequacy
Minor concerns.		No to very minor concerns, data consistent within and across studies	Moderate concerns as one study (133) was related to our phenomena of interest, two studies (259, 592) were studies studies that were not directly focused on our review question	No to very minor concerns related to the adequacy of the data
Studies contributing to the review finding
Study ID (e.g Author)	Year	Country	Region	Relevant contextual factors	Other [specify for your synthesis]	Sample Size	Participants
133 (Perumal-Pillay)	2017	South Africa	Africa/LMIC	study in SA to report on how decisions are taken to include or exclude medicines on SA national EMLs and provides insight into the SA EML medicine selection, review and monitoring processes over time		11 questionnaires	Members of the SA NEMLC and their task teams (both past and present members) during the period January – April 2015.
259 (Zaidi)	2013	Pakistan	Asia/LMIC	Paper is more focused on access to medicines		21 interviews were conducted across the different stakeholder categories to collect views on key issues related to access to medicines in Pakistan and need for evidence	Key informant interviews with policy makers, providers, industry, NGOs, experts and development partners, review of published and grey literature, and consultative prioritization in stakeholder’s Roundtable
592 (Albert)	2007	Mali	LMIC	The paper is about factors influencing the utilization of research findings by health policy-makers in a developing country, not directly relevant to our phenomenon of interest	This finding is related to who is responsible to look up the evidence/information. It is added to this review finding as it is related to accountability.	19	National policy-makers, and members of the national commission that selects and updates the country's list.
Adequacy
133 (Perumal-Pillay)	"gap in local data to support adaptation of who eml to nml reliance on international data (133)" Little local data available so must rely on international publications. [T]here’s very little, ever, in academia or in our provinces where anyone ever looks at outcomes. So basically we are very reliant on international publications. Obviously if you get a local publication we get very excited but the…
259 (Zaidi)	lack of research into the effect of national policies on medicine availability, prices, and quality (259) Numerous research concerns were identified that should be investigated such as the effect of national policies on medicine availability, prices, and quality. Based on the prioritized policy concerns, participants identified a range of research priorities. A need was identified for continuous …
592 (Albert)	lack of relevant research to local needs (592) It was stated in the group discussion that most research that is produced is irrelevant to policy-making. "Researchers were described as "doing activities to survive," (partici- pant 7, male), and not necessarily to answer questions that need answering." uncritical reliance on specialists (592) "We are often not critical. As a decision-maker we shoul…
Methodological assessment of contributing studies based on CASP tool
Study ID	Author (year)	Was the context described?	Was the sampling strategy appropriate and described?	Was the data collection strategy appropriate and described?	Was the data analysis appropriate and described?	Were the findings supported by evidence?	Is there evidence of researcher reflexivity?	Have ethical issues been taken into consideration?	Any other concerns?	Overall assessment of methodological limitations
133	Perumal-Pillay (2017)	Yes, in-depth interviews with 11 participants, January-April 2015.	Yes, members of the South African National Essential Medicines List Committee, the sample was selected from the full list of members of the NEMLC (104 members) and Technical Expert Review Committees (TERC) (71 members) extracted from each edition of the 10 EMLs published from 1996 to 2012. Participants purposively selected based on number of times they had served. Only 11 out of the 20 members (p…	Yes, the interview guide for this study was based on the American Society of Health-system Pharmacists formulary questionnaire for formulary management and adapted for the public sector NEMLC in SA. The interview tool is described. Also, review of the NEMLC policy documents available.	Yes, interviews transcribed. Transcripts were then coded by the first author and verified by the second author. A thematic analysis approach was used based on grounded theory where data was coded into hierarchies after an iterative process of classifying codes and re-classifying into subcodes to ensure no new themes emerged.	Yes, all findings in the results section were supported by quotations. The only finding that was not supported by evidence was related to similarities and differences between WHO EML system and South African. This was raised in the discussion, no citation.	Partially, Interviews conducted by a researcher with no previous knowledge of the workings of the NEMLC and EMLs - less prejudgement.	Yes, ethical clearance by the University of KwaZulu-Natal University Ethics Committee	The sample was not geographically representative of all 9 provinces, although the 4 largest provinces were represented. Possibility for recall bias -especially for those participants who were from the very first NEMLCs from 20 years ago. The familiarity with NEMLC processes may have been over-reported as participants were provided the opportunity to peruse the interview questions prior to the int…	minor limitations
259	Zaidi (2013)	Yes, quite detailed.	Yes, see Table 1, pg. 3.	Yes, three pronged approach using desk review, key informant interviews and roundtable to triangulate data.	The approach and framework mentioned included the WHO Framework for Equitable Access to Essential Medicines.	Yes. Data extracts from interviews are included providing rich, indepth data and support the authors' claims.	The researcher did not explicitly discuss reflexivity but did reflect on strengths and weakness of study design, informant selection, and methods.	Yes		minor limitations
592	Albert (2007)	A total of nineteen policy-makers (17 men and 2 women) took part. While there were 33 members on the commission, data saturation had been reached as consecutive interviews yielded diminishing returns of new information Also had a group discussion	Yes, a purposive sampling technique was used by selecting key informants - At least one individual from health program managers, technical advisors, pharmacists, local medical practitioners considered experts in their field, and technical advisors from the WHO and the European Union. Interviews conducted in French.	The interview guide was largely based on the draft interview schedule for assessing research utilization in policy-making provided by Hanney and colleagues as an additional file in their review of research utilization [6] Also mentioned the topics covered Document review was mentioned.	Yes, all interviews were analyzed based on Giorgi's phenomenological approach (5 steps)	Yes. In addition, the authors sought validation of findings through a group discussion.	Reflection is mentioned under analysis - throught the analysis process preconceptions were shared and critically reflected on between the investigators. Explanation of qualitative research and that the findings represent policy-makers' perceptions of these factors.	not mentioned	The authors clearly state that findings can only be applied to the setting and cannot be generalised. Otherwise the authors transparently describe the methods. There were a couple of interviews that were not transcribed. Very few studies cited from other LMIC settings - mainly theoretical literature.	no or few limitations, minor limitations

[truncated: 6 more sheets: 11. Cost is important, 12. HE methods, 13. Economic factors, 14. Infl price and production, 15. Procurement, 16. Need resources]
