# Supplementary material for: National adaptation and implementation of WHO Model List of Essential Medicines: A qualitative evidence synthesis
Source: PLoS Med. 2022 Mar 11;19(3):e1003944. doi: 10.1371/journal.pmed.1003944 (PMC8956172; doi:10.1371/journal.pmed.1003944)
Supplement: S2 Data — QES, qualitative evidence synthesis; WHO EML, World Health Organization Model List of Essential Medicines. (XLSX) [file pmed.1003944.s004.xlsx]

## Sheet: 21 nov 2021
Name of reviewer	Author (Date) e.g. Li (2011)	Title	Type	Inclusion criteria - tick all that apply	Finding 1 (authors' interpretation of finding)	Illustration from publication (including page number)	Strength of evidence for Finding 1	(optional) - Category/Label for Theme Finding 1	Finding 2 (authors' interpretation of finding)	Illustration from publication (including page number)	Strength of evidence for Finding 2	(optional) - Category/Label for Theme Finding 2	Finding 3 (authors' interpretation of finding)	Illustration from publication (including page number)	Strength of evidence for Finding 3	(optional) - Category/Label for Theme for Finding 3	Finding 4 (authors' interpretation of finding)	Illustration from publication (including page number)	Strength of evidence for Finding 4	(optional) - Category/Label for Theme for Finding 4	Finding 5 (authors' interpretation of finding)	Illustration from publication (including page number)	Strength of evidence for Finding 5	(optional) - Category/Label for Theme for Finding 5	Finding 6 (authors' interpretation of finding)	Illustration from publication (including page number)	Strength of evidence for Finding 6	(optional) - Category/Label for Theme for Finding 6	Finding 7 (authors' interpretation of finding)	Illustration from publication (including page number)	Strength of evidence for Finding 7	(optional) - Category/Label for Theme for Finding 7	Finding 8 (authors' interpretation of finding)	Illustration from publication (including page number)	Strength of evidence for Finding 8	(optional) - Category/Label for Theme for Finding 8	Finding 9 (authors' interpretation of finding)	Illustration from publication (including page number)	Strength of evidence for Finding 9	(optional) - Category/Label for Theme for Finding 9	Finding 10 (authors' interpretation of finding)	Illustration from publication (including page number)	Strength of evidence for Finding 10	(optional) - Category/Label for Theme for Finding 10	Finding 11 (authors' interpretation of finding)	Illustration from publication (including page number)	Strength of evidence for Finding 11	(optional) - Category/Label for Theme for Finding 11	Finding 12 (authors' interpretation of finding)
Hakan Foss	Albert (2007	Factors influencing the utilization of research findings by health policy-makers in a developing country: the selection of Mali's essential medicines	Journal Article	English language, National setting (low- and middle- income countries), WHO Model List(s) of Essential Medicines considered, adapted, and implemented, qualitative data collection method, full text available	Limited access to information hindering its use	"The big ticket, at least in the case of Mali, and certainly the case for most African countries where we have problems with quality human resources and regular access to scientific information is the means to allow these people to keep themselves permanently informed," (participant 13, male)." (3)	Plausible		It was stated in the group discussion that most research that is produced is irrelevant to policy-making.	"Researchers were described as "doing activities to survive," (partici- pant 7, male), and not necessarily to answer questions that need answering."	Unsupported		Searching, locating, accessing and reviewing relevant literature is a time-consuming process.	"Usually I do not have the time," (participant 18, male) (4)	Plausible		"Those who were able to commission research found this [information they can trust] to be important in allowing them to utilize the findings."	"If I told you, behind that door there is a cup of tea with sugar and then I give you a cup of tea with sugar here. Which tea can you appreciate? What is outside is not bad, but what is in my hand, that, I can defend," (participant 8, male). (4)	Plausible		Having researchers act as policy-makers was seen as a facilitator to research utilization	"There are always nuances in scientific research findings... in order to adapt research findings to make an applicable decision, and certainly when it comes to medi- cines, I believe the commission members must have a level of qualification sufficiently high in order to effectively exploit the conclusions," (participant 13, male)" (4)	Plausible		Other information sources often take precedence over research in making a policy, but the implementation of the WHO EML was seen as highly technical and an example of a policy where research would have to be utilized	"This is above all else a technical job, scientific. Its basis is science," (participant 3, male)." (5)	Plausible		Having a specific person or group of persons delegated to search and compile relevant research findings for the policy question at hand was perceived to be extremely helpful	You cannot place the responsibility on each person. If you do that it is not going to get done. You have to have a specific group whose job it is to get the information," (participant 13, male). (5)	Plausible
Elizabeth Peacocke	Albert (2007)	Factors influencing the utilization of research findings by health policy-makers in a developing country: the selection of Mali's essential medicines	Journal Article	English language, National setting (low- and middle- income countries), WHO Model List(s) of Essential Medicines considered, adapted, and implemented, qualitative data collection method, full text available	Information Access to information was discussed in great depth, often accompanied by the statement "we do not have the means". While the Internet and various online resources were mentioned as useful in improving access to research, many of the policy-makers are still not connected and those who are have limited, if any, access to paid sites.	"The big ticket, at least in the case of Mali, and certainly the case for most African countries where we have problems with quality human resources and regular access to scientific information is the means to allow these people to keep themselves permanently informed," p.3	Unequivical		Research findings not relevant to policy makers	Researchers were described as "doing activities to survive," (participant 7, male), and not necessarily to answer questions that need answering. "That which is pertinent is not funded," (participant 9, male) p3-4	Unequivical		Even if research is considered important, it still requires a significant amount of time to search, locate, access and review the relevant literature	"Usually I do not have the time," (participant 18, male). "It demands sacrifice" (participant 11, female). p.4	Unequivical		research that is supplied by a trusted international organization is more likely to get used	"If [the research] comes from the WHO, we know it isn't just taken from anywhere... we have confidence in the source," p.4	Unequivical		there is often an uncritical reliance on specialists.	"We are often not critical. As a decision-maker we should be going into greater depth... a specialist comes in and we simply say, we're listening... and we write it down. There is no way to contradict, or at least construct contradictory information vis-à-vis the spe-cialist," (participant 13, male).	Unequivical		it was stated that a respected professor was useful as leverage in promoting research findings to other members of the commission.	no quote	Unsupported		many policy-makers prefer verbal reports to documentation, and place more importance on information that is provided to them by individuals who are highly respected, than documents from a removed source.	One policy-maker (participant 7, male) stated that cultural factors might be at play here; as a "verbal society" p.4	Unequivical		Competency in research methods	Having researchers act as policy-makers was seen as a facilitator to research utilization, and not only because they can provide research findings or act as leverage, but also because they are able to provide a "veritable training in research methods" (participant 13, male). p.4	Unequivical		However, one policymaker who participated in such a training session, claimed to have gained little from the experience. Still others stated that if training is to be provided, incentives to continue working as a low-salaried civil servant must also be included.	no quote	Unsupported		When asked about the importance of research findings in the policy-making process, policy-makers all stated that, while research is important, other information sources often take precedence. Influence on the policy from higher and lower levels in the healthcare system, such as political will or interests and demands from patients and healthcare professionals tend to be prioritized over research …	no quote	Unsupported		Accountability There was some confusion over whose role it is to look up information. Medical professionals and specialists on the commission felt that the technicians in the Ministry of Health were in the best position to access and compile research findings for consideration, while some of these individuals felt that specialists should be supplying relevant findings from their field.	"You cannot place the responsibility on each person. If you do that it is not going to get done. You have to have a specific group whose job it is to get the information," (participant 13, male)	Unequivical
Hakan Foss	Atukunda (2015)	Civil Society Organizations and medicines policy change: A case study of registration, procurement, distribution and use of misoprostol in Uganda	Journal Article	English language, National setting (low- and middle- income countries), WHO Model List(s) of Essential Medicines considered, adapted, and implemented, qualitative data collection method, full text available	"This list [EMHSLU], based on “specialists' experience of the best way to treat vital important conditions and diseases in Uganda”, is said to have followed wide consultation, review, and a 3-day stakeholder's workshop attended by 56 specialists including: MoH Programme Managers, and specialists from the NDA, the NMS, Catholic Relief Services, SURE, UNEPI and WHO Representatives."	No illustration (246)	Unsupported	Role of CSOs in developing a national medicines list	"The EMHSLU [Essential Medicines and Health Supplies List for Uganda] 2012 was developed by the Uganda Medicines and Therapeutics Advisory Committee (UMTAC), officially established by the Director General of Health Services in 2011 as the first national committee in charge of appropriate use of medicine, and printed with financial assistance of a USAID supported SURE Project."	“the UMTAC was mandated to revise the Essential Medicines List for Uganda 2007 as one of its first major assignment. It has had to add misoprostol on this list following the evidence that was presented by specialists to stress the country need in terms of challenges in Uganda's health system”. (246)	Plausible	Role of specialists in adding a medicine to a national medicines list	The WHO recommendations had a significant influence on the development of Uganda's EMHSLU and treatment guidelines. The wide availability of misoprostol by different manufacturers following patent expiry coupled with WHO's 2007 declaration on its use for PPH management also helped to build a consensus on the need for its registration in Uganda. Misoprostol's addition on the WHO's model list in 20…	“The WHO list often has a great input on the NDA and of course the people that review our UCG ... It definitely helps to pool a lot of expert evidence that we might not be able to do ourselves and this addition simplifies people's opinions about it [misoprostol].” (MOH official and member of UMTAC). (246)	Plausible	Implementation of WHO essential medicines in a national medicines list
Unni Gopinathan	Atukunda, 2015	Civil Society Organizations and medicines policy change: a case study of registration, procurement, distribution and use of misoprostol in Uganda	Journal Article	English language, National setting (low- and middle- income countries), WHO Model List(s) of Essential Medicines considered, adapted, and implemented, qualitative data collection method, full text available	Medicines procurement is guided by the Essential Medicines and Health Supplies List for Uganda, where consideration is given to assumed low cost and ease of storage and administration.	"Medicines procurement is guided by the Essential Medicines and Health Supplies List for Uganda (EMHSLU). EMHSLU is based on WHO's 1999 definition of essential medicines as “those medicines that satisfy the health care needs of the majority of the population at a price patients and community can afford” (EMHSLU, 2012 p.15). Medicines on the list are supposed to be available at all times, in adequ…	Plausible		Clinical guidelines for the use of medicines in public and private health facilities must be in place before medicines can be listed on the EMHSLU.	"The Ministry of Health (MoH) is responsible for the development of clinical guidelines to be used in public and private health facilities. However, private or public prescribers “will still be required to adjust the recommended treatment regimes to meet the particular needs of specific individuals based on clinical judgment and experience” (UCG, 2010 pV11). These clinical guidelines are of vital…	Unequivical		In Uganda, civil society organizations played a significant role in supporting guidance for the use of misoprostol for prevention of PPH, and the guidance was a requirement for addition to the national essential medicines list	"In 2009, VSI, PSI, and the MoH each played a significant role in the development of the Clinical Guidelines for Prevention and Treatment of Post Partum Haemorrhage Using Misoprostol which was published in 2010." + "VSI provided financial and material support and their logo features on the cover page of the published guidelines" (document review + interviews, p. 246)	Unequivical						The development of the Ugandan essential medicines list involved wide consultation with various stakeholders (.e.g specialists, programme managers, health service organizations, IGOs)	"This list, based on “specialists' experience of the best way to treat vital important conditions and diseases in Uganda” (EMHSLU, 2012 p.18), is said to have followed wide consultation, review, and a 3-day stakeholder's workshop attended by 56 specialists including: MoH Programme Managers, and specialists from the NDA, the NMS, Catholic Relief Services, SURE, UNEPI and WHO Representatives." (doc…	Unequivical		The Ugandan essential medicines list is informed by specialists experience of the best way to treat vital important conditions and diseases in Uganda	"This list, based on “specialists' experience of the best way to treat vital important conditions and diseases in Uganda” (EMHSLU, 2012 p.18)," (document review, p. 246)	Unequivical		In Uganda, a national advisory committee-the Uganda Medicines and Therapeutics Advisory Committee (UMTAC), was the first national institution in charge of appropriate use of medicine	"The EMHSLU 2012 was developed by the Uganda Medicines and Therapeutics Advisory Committee (UMTAC), officially established by the Director General of Health Services in 2011 as the first national committee in charge of appropriate use of medicine," (document review + interview, p. 246) “the UMTAC was mandated to revise the Essential Medicines List for Uganda 2007 as one of its first major assignm…	Unequivical		Misoprostol's addition on the WHO's model list in 2011 and the compilation of evidence that came with the introduction was a major influence on the decision to add misoprostol to the national list	"“The WHO list often has a great input on the NDA and of course the people that review our UCG … It definitely helps to pool a lot of expert evidence that we might not be able to do ourselves and this addition simplifies people's opinions about it [misoprostol].” (MOH official and member of UMTAC)." (interview, p. 246)	Unequivical		Civil society organizations had been promoting misoprostol prior to the addition to the EMHSLU and the study finds evidence for an increasing trend of misoprostol procurement and availability over the medicine of choicedoxytocin, two years prior to its addition to the national clinical guidelines and EMHSLU, in spite he absence of strong evidence and despite its introduction as a complementary tr…	"VSI had been promoting misoprostol long before its addition to the EMHSLU. Since 2008, VSI had worked with the MoH on a pilot project to introduce misoprostol for PPH management in HC3 and HC4 in the first 10 ‘pilot districts’ of Apac, Lira, Abim, Nakasongola, Bugiri, Masaka, Bushenyi, Kapchorwa, Ibanda and Kiruhura and later added Ntungamo (VSI, 2009)." (document review, p. 246) + "VSI supporte…	Unequivical
Sonja Myhre	Bailey (2001)	From policy to action: access to essential drugs for the treatment of hypertension in the Small Island States (SIS) of the South Pacific	Journal Article	English language, National setting (low- and middle- income countries), WHO Model List(s) of Essential Medicines considered, adapted, and implemented, qualitative data collection method, full text available	Fiji's national drug bulk purchasing scheme (BPS) could manage the demand of the Small Island States (SIS) thereby contributing to EDL implementation.	The analysis undertaken indicates that the existing BPS staff could meet this new deman provided that there were to be no alteration or increase in the range of drugs to be available nor any change to the existing operational procedures.(pg 108)	Plausible
Unni Gopinathan	Bailey, 2001	From policy to action: access to essential drugs for the treatment of hypertension in the Small Island States (SIS) of the South Pacific	Journal Article	English language, National setting (low- and middle- income countries), WHO Model List(s) of Essential Medicines considered, adapted, and implemented, qualitative data collection method, full text available	Considerable savings could be achieved for some essential cardiovascular drugs if Small Island States used Fiji's Bulk Purchasing Scheme to procure essential drugs	"Although drug purchasing procedures vary from country to country, an analysis of prices paid for the sample of NCD drugs to the Fiji BPS price demonstrates that for furosemide 40mg, hydrocholarothiazide 50mg, propranolol 40mg oral dosage forms considerable savings would be achieved through collaboration with Fiji" (p. 108)	Plausible		Small Island States of the South Pacific have considered liaising with Fiji and to purchase essential drugs through Fiji's National Drug Bulk Purchasing Scheme	"At the end of 1996 and again at the end of 1997, regional conferences for pharmacists in Pacific Island Countries explored the issues and recommended information sharing along with the "exploration of a liaison of Small Island States with Fiji, to purchase drugs and medical consumables from the Fiji National Drug Bulk Purchasing Scheme" (document review, 104)	Unequivical
Elizabeth Peacocke	Brhlikova (2020)	Registration and local production of essential medicines in Uganda	Journal Article	English language, National setting (low- and middle- income countries), WHO Model List(s) of Essential Medicines considered, adapted, and implemented, qualitative data collection method, full text available	Process for the selection and procurement of lisings of EML and special requests by MoH	Key Informants responsible for procurement and distribution of medicines reported limiting supplies to products registered with the National Drug Agency - NDA (14-, 16- and 18-Distribution 2011–2012). All of them emphasized the need for internal quality control in storage and distribution after they receive a consignment (13- to 18-Distribution 2011–12). With limited budgets procurement of essent…	Plausible
Sonja Myhre	Brhlikova 2020	Registration and local production of essential medicines in Uganda	Journal Article	English language, National setting (low- and middle- income countries), WHO Model List(s) of Essential Medicines considered, adapted, and implemented, qualitative data collection method, full text available	Regulatory registration shortcuts have been introduced to lesson capacity burden	Previously all manufacturers irrespective of location were inspected (1- regulatory, 2011). New guidelines for countries with well-established authority undergo document review (2- regulatory, 2017). (pg. 3)	Plausible		Special import licenses are an alternative to registration	Usually these applicants are programmes that are implemented by the MoH (with) donations from international agencies like UNICEF, UNFPA, Global Fund, WHO, and USAID. (...) There are also pharmacies registered with NDA that bring certain drugs, not registered mainly anti-cancer medicines (2-regulatory, 2017). (pg 4) "Supply centres export to all countries so it is difficult to comply with all the …	Plausible		Local production of essential medicines faces challenges related to compliance with GMP standards	Compliance with GMP was accepted as compulsory and NDA highly respected (10- and 12- manufacturing, 2013) (pg 5)	Plausible		Incentives for production and registration of essential medicines are important	The 2nd national pharmaceutical sector strategic plan emphasized importance of increased funding for essential medicines. (pg 5)	Plausible		Selection and procurement of medicines is limited to products registered with the NDA.	Key informants reported limiting supplies to products registered with the NDA (14, 16, 18, Distribution, 2022-2012) (pg. 5)	Plausible		Donor procurement policies hinder local production	International procurement policies of donors and NGOs disadvantage local producers with an example provided that described a local manufacturer's lack of WHO prequalification as a barrier to a UN agency procuring medicines from them (10- manufacturing, 2013) (pg. 6)	Plausible		Joint inspection, registration and audit with other EAC countries and prioritisation of essential medicines could enhance availability.	(I)f you register with Uganda, at the moment, you also pay when you register with Kenya and Tanzania. We have to pay for a site visit and registration with each product,.. a renewal fee. ... But (with) this harmonisation (...) So once the NDA says the product is approved, I can automatically supply (to other EAC countries)" (12- Manufacturing, 2013) pg 6.
Hakan Foss	Carasso (2009)	Availability of essential medicines in Ethiopia: an efficiency-equity trade-off?	Journal Article	English language, National setting (low- and middle- income countries), qualitative data collection method, full text available	"[...] average availability of essential medicines in BPs [budget pharmacies] was 85%, compared to 58% in SPs [special pharmacies]."	No illustration (1395)	Plausible		"The qualitative work confirmed that private vendors are frequently used as a complementary source if drugs are unavailable in the public sector."	"If I cannot get my drugs here [in the health centre] I have to go to the private shops, but there I can’t afford them (female patient, health centre #1)" (1397)	Unsupported
Elizabeth Peacocke	Carasso (2009)	Availability of essential medicines in Ethiopia: an efficiency-equity trade-off?	Journal Article	English language, National setting (low- and middle- income countries), WHO Model List(s) of Essential Medicines considered, adapted, and implemented, qualitative data collection method, full text available	This study found that the establishment of revolving drug funds – in the form of SPs – realizes its primary objective to improve availability of drugs	this was supported by quantitative findings. According to exit interviews, 84% of patients left the facility with all prescribed drugs, while 14% received only part of and 2% none of their prescribed medicines. In the four facilities that featured both pharmacies, half the patients relied on the SP to receive some or all medicines; 49% of patients were able to obtain all their drugs through the B…	Plausible
Elizabeth Peacocke	Duong (2015)	Essential Medicines in a High Income Country: Essential to Whom?		English language, WHO Model List(s) of Essential Medicines considered, adapted, and implemented, qualitative data collection method, full text available	The meaning of EML is different in a HIC than a LMIC - reimbursement systems in HIC assess cost-effectiveness and additional benefit of a medicine for some individuals not the essential need of a medicine for a population.	"The PBS is different, because they’re not essential by definition. They are {medicines} that have been proven to be cost effective and the government is willing to pay to give their citizens access to these medications. Some could be lifesaving, high-cost drugs, and then that’s a different program. The structure in a country like Australia is different because it’s how much you’re willing to pay…	Unequivical		Perception that an EML is only used in low middle income settings	“The danger is that you end up saying that an EML is what less well-off countries have and reimbursement lists are what wealthier countries have." p.5	Unequivical		The notion of essential medicines is highly confounded.	“What makes a drug essential? You can lay down some criteria, but they're not absolute and definitive. You can prioritise and heavily weigh them with a declining degree of weight. Then there's a transition between at what point {is} something essential or non-essential. That is highly confounded. {Clotrimazole for treating} candidiasis is an example. Not essential. Damn! Who says it's not essenti…	Unequivical
Sonja Myhre	Duong (2015)	Essential Medicines in a High Income Country: Essential for Whom?	Journal Article	English language, WHO Model List(s) of Essential Medicines considered, adapted, and implemented, qualitative data collection method, full text available	sonja extracted
Elizabeth Peacocke	Fulone (2016)	Essential psychiatric medicines: wrong selection, high consumption and social problems	Journal Article	English language, National setting (low- and middle- income countries), WHO Model List(s) of Essential Medicines considered, adapted, and implemented, qualitative data collection method, full text available	The selection process is similar in different cities in Brazil.	The selection process for essential medicines in all three municipal health departments was very similar... In each city, the health care professionals who participate in the selection process recommend particular medicines, but the health secretary makes the final decision. (p.3)	Unsupported		Information on conflicts of interests within the committee memers is not collected	There is no provision for the declaration of conflicts of interest among members of the selection committee. (p.3)	Unsupported		List development is an experience based process	Professional experiences are used as sources of information during the selection process for essential medicines. Epidemiological data and reference lists (WHOLIST, RENAME, RESME) can be used to make decision. Although the selection criteria include the drug’s efficacy, safety, financial impact and feasibility of use, they don’t consider data from systematic reviews, synopses of evidence or guide…	Unsupported		Cost is an important consideration	The financial analysis involves the cost of the medicine, the cost of treatment and the medicine’s cost compared to that of other drugs. (p.3)	Unsupported		Little input from non-clinical or patient organisations	The health secretary only accepts requests for the inclusion of medicines from health professionals, thus not accepting those from patients or non-professional organizations.	Unsupported		Lack of training and information for those selecting medicines for the lists.	When asked about what could be improved in the selection process, the health secretaries identified education in drug selection and access to data summaries that, because of their costs, perhaps could not be obtained at that time.	Unsupported
Hakan Foss	Fulone (2016)	Essential psychiatric medicines: wrong selection, high consumption and social problems	Journal Article	English language, National setting (low- and middle- income countries), WHO Model List(s) of Essential Medicines considered, adapted, and implemented, qualitative data collection method, full text available	Local medicine lists were developed by a few people who were not using appropriate methods	Table 1; "[...] the REMUMEs in the three studied cities were developed by a small group of physicians and pharmacists who needs more formal training and expertise in the selection of essential medicines."; The article did not include quotes from the interviews.	Plausible	Implementation of WHO-EML and development of local EML	The local lists included medicines that are not in reference lists, including the WHO-EML	Table 2; "In all three cites, the lists included antidepressants and benzodiazepines that were not included in the reference lists (i.e., the state, national and WHO lists)."; The article did not include quotes from the interviews.	Unequivical	Matching between local list and WHO-EML	Reference lists such as the WHO-EML could be used in the development of the local EML	"Epidemiological data and reference lists (WHO- LIST, RENAME, RESME) can be used to make decision."	Unsupported	Implementation of WHO-EML and development of local EML
Elizabeth Peacocke	Haque (2017)	Essential Medicine Utilization and Situation in Selected Ten Developing Countries: A Compendious Audit	Journal Article	English language, National setting (low- and middle- income countries), WHO Model List(s) of Essential Medicines considered, adapted, and implemented, qualitative data collection method, full text available	Unfamiliarity with the list in Nigeria [no interpretation from author]	[From Nigeria] - One study conducted in Nigerian Army Hospital revealed that 90.5% of doctors were acquainted and familiar with of the existence of national essential drugs list; nevertheless, only 58.1% of them did not use for their prescriptions.[64] (p.5)	Plausible		Prescribing related to EML without access to the EML in Nigeria [no interpretation from author]	[From Nigeria]- Another descriptive retrospective research was conducted at the general outpatient unit of the Aminu Kano Teaching Hospital reported that 94% of the drugs prescribed were from NEML even though a hard copy of EML was not obtainable for the doctors. (p.5)	Plausible		Lack of accountability and obligation to supervise in Kenya [no interpretation from author]	[in Kenya] The accountability and obligation to supervise whether KEML functioning were not evidently defined even though the country has EML for 36 years. [74,75] (p.5)	Plausible		Challenges with the EML process in Kenya [no interpretation from author]	[in Kenya] The KEML evaluation, progress, and advancement process have very often come across innumerable opposition and confrontation.[72] (p.5)	Plausible		Efforts made to implement EML in Kenya [no interpretation from author]	[in Kenya] Very hard work was continually made to confirm that KEML is resourceful, modernized, efficiently dispersed, and consistently used for day­today prescribing medicines.[72] (p.5)	Plausible		Stock outs related to poor distribution, financing, inappropriate selection of medicine and irrational prescribing in Kenya [no interpretation from author]	[in kenya] most of the EMs – antimicrobials, analgesics, antihypertensives, emergency medicines, and pediatric formulations – were out of stock. Poor distribution, financing, inappropriate selection of medicine, and irrational prescribing were the causes of out of stock.[77] (p.5)	Plausible		Challenges with supply chain in Kenya [no interpretation from author]	[from Kenya] indecorous supply chain often due to futile buying and dispersal of essential drugs to the rural health centers in Kirinyaga District, Kenya.[79] (p.5)	Plausible		EMLs do not match WHO EML	Many countries across the planet have adopted WHO ­promoted EMs program; nonetheless, several studies had been reported that local formularies do not match with WHO­LIST medicines and/or an oversupply of ineffective, dangerous and along with a surplus of me­too medicines and drugs with no compelling evidence to assess their alleged benefit. [96,97,98,99] (p.6)	Plausible		The EML is no longer evidence­ based due to the execution of the public insurance arrangement in Mexico.	Two Mexican health­care services were analyzed, each having an institutionalized list and NEML, but eclectic difference has been observed between the two lists, representing a lack of uniform principles for selection.[104] (p.7)	Plausible		Need systematic approach [no interpretation from author]	[South Africa] Systematic in­ service educational programs for all level health­ care professionals are required to strengthen and modernize their knowledge and skills in the clinical area. It is indispensable that managers and administrators carry out consistent assessments of records to monitor and maintain the high quality of health care.[151] (p.10)	Plausible
Hakan Foss	Haque (2017)	Essential Medicine Utilization and Situation in Selected Ten Developing Countries: A Compendious Audit	Journal Article	English language, National setting (low- and middle- income countries), WHO Model List(s) of Essential Medicines considered, adapted, and implemented, full text available	Bangladesh: "The Ministry of Health of the Government of Bangladesh in 1982 constructs an eight-member professional taskforce to appraise all the registered medicines currently available in Bangladesh and to evolve a draft National Drug Policy (NDP) that will comply and harmonize the national health necessities." "The taskforce identified that out of 4500 registered brand products available in Ba…	No illustration (cited from p. 148)	Unsupported		Bangladesh: "Furthermore, the Drug (Control) Ordinance of 1982 adopted “WHO’s concept of essential drugs to both private and public sectors for Pharmaceuticals in Bangladesh (an essential drugs list had been used since 1978 for procurement by the Government’s Central Medical Stores).”	No illustration (cited from p. 149)	Unsupported		India: "The first ever Indian National Essential Medicine List (NEML) of was developed in 1996. Neither the first EML was executed to purchase medicines for health facilities, nor standard treatment guidelines (STG) were formulated. The EML was revised at least 3 times in 2003, 2011, and 2015. The EML 2015 of India “has been prepared adhering to the basic principles of Efficacy, Safety, Cost‐Effe…	No illustration (cited from p. 150)	Plausible		India: "[One study] revealed that 41.6% (866) of the medicines were not prescribed from the WHO model essential list."	No illustration (cited from p. 150)	Plausible		India: "Ninety-six prescriptions were collected between March 2007 and May 2007 prospectively from postoperative patients in the General Surgical wards of the Jawaharlal Nehru Medical College Hospital, Aligarh, India. This research revealed that 61.4% medicines were from the WHO model list (WHO-LIST) of EMs and no generic name was ever prescribed."	No illustration (cited from p. 150)	Plausible		Nigeria: "Nigeria embraces WHO-promoted essential drugs initiative as earliest possible time in 1987 during the time military ruler. The first ever EML contains 205 medicines for public health centers and hospitals."	No illustration (cited from p. 150)	Unsupported		Nigeria: The situation and utilization of national EMs have improved. Even then, Nigeria needs to go much more to reach an ideal level, particularly in the public health facilities."	No illustration (cited from p. 151)	Unsupported		Kenya: "The first Kenya EML (KEML) was introduced in 1981 with four succeeding amendments in 1993, 2003, 2010, and 2016.[70-73] The accountability and obligation to supervise whether KEML functioning were not evidently defined even though the country has EML for 36 years."	No illustration (cited from p. 151)	Plausible		Brazil: "Brazil has an NDP defined by decree that comprises the national list of EMs as an instrument for its execution.[83,84] This inventory is a wide-ranging list that orients the universal accessibility of medicines in the national health program. Almost after four decades, the first Brazilian EML was formulated; many research reported that EMs were moderately available in Brazilian public he…	No illustration (cited from p. 151)	Plausible		Mexico: "The Mexican Formulary List (MEX-LIST) contains 771 medicines, which is 2.4-fold more than the WHO-LIST (n = 321). Up to 236 medicines in the MEX-LIST impeccably match the WHO-LIST medicines, 40 could be measured as realistic alternatives, but 45 (14.0%) present in the WHO-LIST are not present in the MEX-LIST, together with an overabundance of 495 medicines."	No illustration (cited from p. 152)	Plausible		Nepal: "The first ever the National List of EML was published in 1986. The list was brushed up in 1992, 1997, 2002, and 2011."	No illustration (cited from p. 152)	Plausible		Nepal: "One study evaluating the cytotoxic medicines utilization in Nepal reported that anticancer medicines were prescribed by brand names as per the hospital policy. The medicines prescribed from WHO model EML and NEML of Nepal were 67.40% and 73.72%, respectively."
Hakan Foss	Hoebert (2013)	National medicines policies – a review of the evolution and development processes	Journal Article	English language, National setting (low- and middle- income countries), WHO Model List(s) of Essential Medicines considered, adapted, and implemented, qualitative data collection method, full text available	Experts at rational drug use conference in 1985 felt that WHO should disseminate guidelines on national medicines policy which was done in 1988	Primary responsibility for overseeing rational medicine use would rest with the individual member governments assisted by WHO. It was felt that WHO should disseminate guidelines on NMPs at the international level and this was eventually done in 1988 [1,12]. From 1985 Nairobi conference on ‘The Rational Use of Drugs’. (p. 2)	Plausible	Making of national medicines polices	The NMPs established in LMICs increased rapidly between 1985 and 1999	Increased awareness of the importance of a NMP in countries with limited resources is reflected by their early development in these countries. From 1985 onwards, the number of NMPs established in low-income countries increased rapidly, with the largest increase between 1985 and 1999. (p. 2-3)	Unsupported	Percived importance of national medicines policies	In 2011, 133 (81%) countries had a NMP	In 2011, WHO surveyed 165 countries and found that 133 (81%) countries had a NMP. A NMP implementa- tion plan existed in 97 out of 155 (62.6%) responding countries (see Table 1). Table 1 shows that low-income countries were more likely to have a NMP compared to high-income countries.	Plausible	Number of countries with a national medicines policy	A national essential medicines list is sometimes the motivation for establishing an NMP	In many low- and middle-income countries, a national essential medicines programme was the motivation for establishing such a policy and usually emphasized the selection, procure- ment, distribution and use of pharmaceuticals in the pub- lic sector [18]. (p. 3)	Unsupported	Development of a national medicines policy				Development of a national medicines policy	In Sri Lanka, an NMP has been accepted by the government, but have not yet been implemented due to strong lobbying against it	Although accepted by consensus and endorsed by the government in 2006, the current NMP has not been implemented due to strong lobbying against the NMP by the private pharmaceutical industry even though they had participated as a stakeholder. Generic promotion and substitution are two components in the NMP that the industry vehemently opposed and they have success- fully lobbied to delay the imple…	Unsupported	Sri Lanka’s national medicines policy process	WHO support resulted in the final NMP document in 1996 and ensured successful implementation	This high-level political support [from WHO] resulted in the final policy document in 1996 [24]. This support also en- sured that most of the national components of the policy were successfully implemented in the years that followed, although the new progressive medicine law was challenged in court by pharmaceutical industry and delayed for three years. (p. 5)	Unsupported	South Africa’s national medicines policy process	WHO support created the opportunity to begin the NMP formulatioin	Broad support from WHO [...] created an opportunity to begin the NMP formulation. In May 2001, several drafts were combined to produce one comprehensive document which was officially endorsed by the FYR Macedonian government in October 2001. (p. 5)	Unsupported					Former Yugoslav republic of Macedonia’s national medicines policy process
Unni Gopinathan	Hoebert ,2013	National medicines policies – a review of the evolution and development processes	Journal Article	English language, National setting (low- and middle- income countries), WHO Model List(s) of Essential Medicines considered, adapted, and implemented, qualitative data collection method, full text available	In Sri Lanka, attempts to develop a national medicines policy failed, in part due to the absence of participation of by civil society and the lack of a health reform campaign.	The two first attempts (in 1991 and 1996) to develop a NMP failed. Two important factors in these failures were the absence of participation by civil society and the lack of a health reform campaign by civil society organizations. Thereafter, Health Action International Asia – Pacific and its network partner ‘The Peoples Movement for Rights of Patients’ began lobbying for a NMP and convened a num…	Plausible		In Sri Lanka, delayed implementation of the current national medicines policy has been observed, in part due to strong lobbying against it by the private pharmaceutical industry, including opposition against generic promotion and substitution.	"Although accepted by consensus and endorsed by the government in 2006, the current NMP has not been implemented due to strong lobbying against the NMP by the private pharmaceutical industry even though they had participated as a stakeholder. Generic promotion and substitution are two components in the NMP that the industry vehemently opposed and they have successfully lobbied to delay the implem…	Plausible		In Australia, a pharmaceutical advisory council was established, and this mechanism provided an opportunity for all parties to positively contribute on a multi-lateral and consensus basis to the development of the NMP. (p. 4)	"In 1991, the Australian Government established the Australian Pharmaceutical Advisory Council (APAC) and the Pharmaceutical Health And Rational use of Medicines (PHARM) Committee. APAC’s formation presented an opportunity for all interested parties to positively contribute on a multi-lateral and consensus basis to the development of the NMP" (p. 4)	Plausible		In Australia, the national medicines policy framework aimed to address inherent tensions within the objectives of attaining affordable access to medicines, while maintaining a viable pharmaceutical industry, and achieving quality medicines and health systems.	"To reach this goal, the policy framework addresses the inherent tensions within the objectives of attaining affordable access to medicines, while maintaining a viable pharmaceutical industry, and achieving quality medicines and health systems." (p. 5)	Plausible		In South Africa, high-level political support was important for ensuring that most of the national components of the policy were successfully implemented in the years that followed.	"This high-level political support resulted in the final policy document in 1996 [24]. This support also ensured that most of the national components of the policy were successfully implemented in the years that followed, although the new progressive medicine law was challenged in court by pharmaceutical industry and delayed for three years." (p. 5)	Plausible		In South Africa, a new progressive medicine law was challenged in court by pharmaceutical industry and delayed for three years.	"This high-level political support resulted in the final policy document in 1996 [24]. This support also ensured that most of the national components of the policy were successfully implemented in the years that followed, although the new progressive medicine law was challenged in court by pharmaceutical industry and delayed for three years." (p. 5)	Plausible		In FYR Macedonia, broad support from WHO was instrumental to development of the national medicines policy, with the Ministry of Health and the WHO Humanitarian Assistance Office in Skopje initially organizing a meeting to discuss the implementation of a NMP and to present the main aspects of a NMP.	"In February 2000, the Ministry of Health and the WHO Humanitarian Assistance Office in Skopje organized an initial meeting to discuss the implementation of a NMP and to present the main aspects of a NMP. In May 2001, several drafts were combined to produce one comprehensive document which was officially endorsed by the FYR Macedonian government in October 2001." (p. 5)	Plausible
Elizabeth Peacocke	Jarvis (2019)	Acceptability and feasibility of a national essential medicines list in Canada: a qualitative study of perceptions of decision-makers and policy stakeholders	Journal Article	English language, National setting , WHO Model List(s) of Essential Medicines considered, adapted, and implemented, qualitative data collection method, full text available	No shared understanding or definition of essential medicines or an essential medicines list	“I don’t think the public understands. And I use public not only the person on the street, but other sort of stakeholders in the health care system. I don’t think they have an agreement of what that list means, and even I don’t know if I know what that means.” — PT5 “To me that is a policy approach that is used more for developing countries and is potential confusing term in developed countries l…	Plausible	Uncertainty related to how to define essential medicines	Concerns around therapies that would be excluded from the essential medicines list	“Often anything taken away is a bad thing. Even if it was causing harm, but if one person benefited, they will see it as a bad thing. If the new list is much smaller and less, it will be seen as less benefit for the person.” — FED2 “So what happens to those other ones, right? All the people using those. So the tension that that would create to maintain an essential drug list ... everyone will wan…	Plausible	Coverage	Need for an independent and accountable decision-making body	“If it’s going to be national, some sort of pan-Canadian body or bodies that report into one central mechanism. And it would need representatives from clinical community, patients, caregivers, family members, public, methodologists — the people who will do evidence synthesis, systematic reviews, pharmacists ... and we would need people who were representing jurisdictions, so the drug plan manager…	Plausible	Independent decision making processes necessary	Clear and agreeable selection factors for the development and management of a list: clinical evidence and cost-effectiveness	“... if it’s truly marginally beneficial, why the heck is someone even considering to pay for it today, whether it’s public or private?” — IND1 “It’s not all or nothing, but the degree to which you fund a drug, and how much of that drug you fund, depends on how much evidence you have for benefit for that population.” — FED4 “... it’s an exercise about trying to make good judgments about what inve…	Plausible	Clear prioritisation and selection factors. Use of clinical evidence and cost-effectiveness	Framing and communication of an essential medicines list	“This is not about restricting access to medicines for people, it’s about improving access to medicines. There are a lot of people who do not have access to the meds that would be on an essential medicines list at all. So thinking about how you frame it I think also matters.” — CSO7 “... you have to put it into a language where we will guarantee Canadians that the prescription drugs that will be …	Plausible	Communication of EML	Federal financing and the pharmacare model - mode of financing influences implementation	“[Federal financing for] perhaps a half of the costs of that formulary, which is sort of the medicare bargain: the feds pay half, the provinces pay half, at the outset of Canadian medicare.” — CSO1 “[Who should decide] depends on who is paying the bills. And that’s the real challenge right now, is that you have all these different payers, right. If one group actually wants to take that on, then t…	Plausible	Different payers influences feasibility of implementing EML	EML doesn't address challenges related to coverage of high-cost pharmaceuticals	Most strongly emphasized by respondents from provincial and territorial governments and industry, and by some from civil society, was that an essential medicines list might not offer a sufficiently dynamic approach to address “the big elephant in the room” (PT5) of how to handle access to high-cost, specialized or novel therapeutics. In particular, provincial and territorial decision-makers noted…	Plausible	Coverage of high-cost pharms
Unni Gopinathan	Jarvis (2019)	Acceptability and feasibility of a national essential medicines list in Canada: a qualitative study of perceptions of decision-makers and policy stakeholders	Journal Article	English language, National setting, WHO Model List(s) of Essential Medicines considered, adapted, and implemented, qualitative data collection method, full text available	No shared understanding or definition of essential medicines or an essential medicines list	"Some did not view an essential medicines list as applicable in the Canadian context, owing to a perceived difficulty in agreeing on a set of medicines that would sufficiently cover the needs of all Canadians or owing to an association of the concept with WHO and lower-income countries" (p. E1095) "another term to replace “essential medicines” might result in more support for the concept. The mos…	Unequivical	Uncertainty related to how to define essential medicines	Concerns about what is not listed on an essential medicines list, and that such a list leaves impression that public's choice is restricted	"Stakeholders voiced their perceptions of the public’s response to an essential medicines list either stating that “people don’t want their choice restricted” (FED3) or they described perceived opposition from specific stakeholders, namely, rare-disease patient groups, pharmaceutical and insurance industries, or certain clinicians. Others perceived that an essential medicines approach might resul…	Unequivical	Public choice limited	Concerns that the EML won't resolve the most prominent pharmaceutical policy issue in a HIC, namely coverage of high-cost drugs	"Most strongly emphasized by respondents from provincial and territorial governments and industry, and by some from civil society, was that an essential medicines list might not offer a sufficiently dynamic approach to address “the big elephant in the room” (PT5) of how to handle access to high-cost, specialized or novel therapeutics." See also quotes corresponding to the finding in Table 2.	Unequivical	Coverage of high-cost pharms	Strong consensus around the need for an independent and accountable decision-making body	"Frequent mention by interviewees of a multidisciplinary and multistakeholder “arm’s-length” agency and a committee (or committees) that would oversee the management and medicine-listing decisions of an essential medicines list." (p. E1097)	Unequivical	necessity for an independent and impartial decision making	Need for a transparent and deliberative decision-making process with clear criteria, broad participation and management of conflicts of interest	"Key stakeholders to involve in the process were considered to be clinicians, patients and the public, provincial and territorial drug-plan representatives, payers (primarily governments) and experts “who can evaluate the evidence” (FED3)." "consensus among interviewees on selection factors that could serve as core, transparent criteria for selecting medicines to be included in an essential medic…	Unequivical	transparent and deliberative decision making	Tension between broad engagement and efficient decision-making	"However, many also noted the tension between engagement and efficiency: “sometimes you weigh yourself way too down by having too many fingers in the pot” (PT5)."	Unequivical	Tension between broad engagement and efficient decision-making	Acceptability of an essential medicines list influenced by how it is framed and communicated to the public, clinicians, pharmacists and decision-makers	"Many interviewees remarked that an essential medicines list would be more acceptable to important stakeholders if it were clearly emphasized as a means to improve equitable access to evidence-based, high-quality and affordable medicines." (p. E1097) "“This is not about restricting access to medicines for people, it’s about improving access to medicines. There are a lot of people who do not have …	Unequivical	Acceptability of an essential medicines list influenced how it is communicated					Federal financing necessary to formulate, implement and sustain an essential medicines list	"Consensus among participants that federal financing would be necessary to formulate, implement and sustain an essential medicines list" (p. E1098)	Unequivical
Sonja Myhre	Koduah (2019)	Use of evidence and negotiation in the review of national standard treatment guidelines and essential medicines list: experience from Ghana	Journal Article	English language, National setting (low- and middle- income countries), WHO Model List(s) of Essential Medicines considered, adapted, and implemented, qualitative data collection method, full text available	Engagement of WHO programme officer provides guidance	"the WHO national programme officer for Essential Drugs and Medicines was included to provide technical guidelines on global best practices and lessons from other health systems as well as guidance on WHO model list of medicines and the WHO classification of antimicrobials" (pg. 106)	Plausible	Engagement of WHO programme officer provides guidance	In response to changes, EML is updated	"Due to new developments in terms of disease priorities, value for money and safety, efficacy and use of medicines, the 2017 EML increased by 153 medicines (Table 6) and 56 medicines (Table 7) that were listed in the 2010 EML excluded." (pg. 108)	Plausible	New WHO-EML basis for updates	Service provider input influences EML	"Since the EML informs the NHIA medicines list, public procurement and use at different levels of care, discussions on EML attracted large participants. During the meeting, service providers contested some proposed level of care and requested changes. At stakeholder engagements, the NMSC and GNDP did not exert their influence on service providers and stakeholders rather collective decisions were …	Plausible	Service provider input influences EML	Technical advisory committees can advocate for adherence to NEMLs	create a "technical advisory committee in selected institutions to constantly evaluate and disseminate new data in between major national STGs and EML review process and advocated for adherence to the guidelines and essential medicines policies."	Plausible	Technical advisory committees can advocate for adherence to NEMLs	Insufficient funds delays EML review	Request for: funds for STGs/EML review promptly to avoid rather long process because of insufficient funds and sporadic funding arrangement.	Plausible	Insufficient funds delays EML review
Elizabeth Peacocke	Koduah A (2019)	Use of evidence and negotiation in the review of national standard treatment guidelines and essential medicines list: experience from Ghana	Journal Article	English language, National setting (low- and middle- income countries), WHO Model List(s) of Essential Medicines considered, adapted, and implemented, qualitative data collection method, full text available	an NMSC ‘standing committee’ with clear selection criteria and process, sustained financial support for the review process, evidence-centred database and publicizing the review process are necessary. A future consideration that will potentially increase access, reduce printing costs and allow for a ‘living’ continually updated STGs/EML is to make the STGs/EML available in an electronic format.	The Minister of Health officially launched the documents on 4 October 2017 in Accra. During the launch, the chairperson proposed creation of a ‘standing committee’ or technical advisory committee in selected institutions to constantly evaluate and disseminate new data in between major national STGs and EML review process and advocated for adherence to the guidelines and essential medicines polici…	Plausible	Standing committee could oversee the NML during periods where it is not being updated	Alignment of NML/STG with WHO EML	The director pharmaceutical services represented the Minister of Health and were to ensure the STGs and EML alignment to national health strategies and plans (p.ii106)		Alignment of NML/STG with WHO EML	no interpretation	the review process is long due to insufficient funds, intermittent funding flow to the GNDP and securing the availability of potential NMSC members (ii 119).		Lack of funding for NML review process	none	Due to new developments in terms of disease priorities, value for money and safety, efficacy and use of medicines, the 2017 EML increased by 153 medicines (Table 6) and 56 medicines (Table 7) that were listed in the 2010 EML excluded (p.ii 109)	Plausible	Alignment of NMLs and WHO EML	the EML informs the NHIA medicines list, public procurement and use at different levels of care, discussions on EML attracted large participants.	Although the STGs and EML guide diagnosis, institutional medicines list, public procurement and the NHIA medicines list and benefit package tariff, there is little information on actual use of the STGs in health facilities in Ghana and its impact on rational use of medicines indicators.	Plausible	Lack of information on use of STGs at a clinical level
Sonja Myhre	Li (2013)	Evaluation, in three provinces, of the introduction and impact of China's National Essential Medicines Scheme	Journal Article	English language, National setting (low- and middle- income countries), WHO Model List(s) of Essential Medicines considered, adapted, and implemented, qualitative data collection method, full text available	Drug price inflation post NEDL implementation	However, interviewees revealed that the ceiling prices for some drugs were higher than the corresponding prices that health-care providers had paid before local implementation of the NEMS. In one district, ceiling prices for nearly 70% of the drugs on the National Essential Drugs List were found to be higher (typically 16–25% higher but up to 300% higher) than the pre-implementation prices paid f…	Unequivical		Unreliable drug supply post NEDL implementation	These post-implementation changes had had a negative impact on the reliability of the supply of several drugs on the National Essential Drugs List. For example, 30.4% of the patients who were interviewed said that, following implementation of the NEMS, essential drugs for diabetes and hypertension had become difficult to obtain at township hospitals; 11.5% of such patients reported similar proble…	Plausible		Unregulated local adaptation of NEDL	Province-level health authorities are not totally satisfied with the standard National Essential Drugs List, and local adaptation of the list with the addition of other drugs is the norm. A senior official in China, while noting that numerous health authorities have deemed the standard National Essential Drugs List to be inadequate, has rightly questioned the concept of such a list if drugs can b…	Plausible		Reduction in cost (reduced expenditure) of care for patients	The patients who were interviewed expressed their general satisfaction with the NEMS and believed that real benefits had accrued as a result of it. Expenses for outpatients (including emergency cases) and inpatients recorded in the three study provinces in the post-implementation period were 4.9–14.6% and 7.4–13.4% lower, respectively, than the corresponding values recorded in the pre-implementat…	Plausible		Increased service uptake based on drug availability	In the focus group discussions and interviews conducted in Tianjin and Chongqing, many patients said that, following implementation of the NEMS, they had attended township hospitals rather than the nearer village clinics because drug costs were lower at the township hospitals (pg. 187). The observed problems with the supply of certain drugs may influence the distribution of service contacts among…	Plausible		Better prescribing practices	Its benefits included reductions in the cost of care and better prescribing practices. (pg. 189). For example, exclusion of hormones (such as steroids) and certain antibiotics from the National Essential Drugs List had apparently reduced the (often unwarranted) prescription of such drugs. The training on rational drug use that occurred during the introduction of the National Essential Drugs List …	Plausible		Financial impact on doctors' incomes	In general, the surveyed doctors who were implementing the zero-mark-up policy were not only earning less than they had before implementation of the NEMS but were also dealing with greater numbers of patients; their salaries and compensatory income had not increased sufficiently to protect their total incomes (pg. 188). The incomes of doctors and health-care facilities had often fallen and the wo…	Plausible		Price control and procurement implications for drug supply	The NEMS aims to regulate the supply and cost of essential drugs at township and village levels. However, its price controls and recommended procurement procedures have adversely affected the supply of some drugs that are on the National Essential Drugs List. The production of some essential drugs by some manufacturers may cease because the NEMS has severely curtailed the profit to be made by the…	Plausible		Financial impact on hospitals and clinics and sustainability	Table 5 details the changing composition of township hospital income. In each county/district, drug revenue as a proportion of total income declined following implementation of the NEMS, and the percentage of total income supplied by the government increased, by 2–28%, in most of the surveyed counties and districts. Ten of the 12 directors of township hospitals who were interviewed were uncertain…	Plausible		Reduced morale among doctors	Interviews revealed that the fall in doctors’ total incomes had had a negative impact on the doctors’ levels of enthusiasm and satisfaction. (pg. 188). This had lowered the morale of many health-care providers (pg. 189).	Plausible
Elizabeth Peacocke	Li (2013)	Evaluation, in three provinces, of the introduction and impact of China’s National Essential Medicines Scheme	Journal Article	English language, National setting (low- and middle- income countries), qualitative data collection method, full text available	The implementation changes [... of unified bidding and purchasing] had had a negative impact on the reliability of the supply of several drugs on the National Essential Drugs List	These problems were confirmed by doctors from township hospitals, who reported that they had been unable to provide some medicines following implementation of the NEMS (p.186)	Unequivical			According to the doctors, problems in drug supply had not only compromised service quality and clinic revenue but had also led to a misperception, among patients, that the doctors were unwilling to provide care that was not profitable			Doctors and patients felt that the NEDL was too short	The local authorities in each surveyed locality had added drugs to the standard list (p.186).	Plausible		Reduced charges for patients	patients who were interviewed expressed their general satisfaction with the NEMS and believed that real benefits had accrued as a result of it (p.186).			The observed decreases in drug expenses may have contributed to post-implementation increases in the numbers of patients seen at township hospitals.	many patients said that, following implementation of the NEMS, they had attended township hospitals rather than the nearer village clinics because drug costs were lower at the township hospitals (p.187).	Unequivical		Improvement of prescribing pracitices	of the doctors interviewed after implementation felt that their prescribing followed the recommended protocols of the NEMS (p187-188).	Unequivical
Elizabeth Peacocke	Li (2013)	Evaluation, in three provinces, of the introduction and impact of China's National Essential Medicines Scheme	Journal Article	English language, National setting (low- and middle- income countries), qualitative data collection method, full text available	Reduced income for doctors	Interviews revealed that the fall in doctors’ total incomes had had a negative impact on the doctors’ levels of enthusiasm and satisfaction (p.188).	Unequivical		Reduced income for doctors	One of these doctors complained that his ability to provide basic clinical services and meet patients’ needs had been very badly affected by local implementation of the NEMS (p.188)	Plausible
Elizabeth Peacocke	Matlala (2020)	Formulary Management Activities and Practice Implications Among Public Sector Hospital Pharmaceutical and Therapeutics Committees in a South African Province	Journal Article	English language, National setting (low- and middle- income countries), WHO Model List(s) of Essential Medicines considered, adapted, and implemented, qualitative data collection method, full text available	Pharmaceutical Therapeutic Committess in one region of South Africa are interested in Evidence based medicine in their implementation	It was evident that the principles of EBM were used in decision-making at tertiary hospital PTCs. The clinician also discussed the outcomes of treatment when an alternative management approach was compared to the use of the medicine being considered. This is illustrated by an example where the results of using radiation alone, instead of using the anticancer medicine, was highlighted. “Results in…	Plausible	Evidence based medicine	Pharmaceutical Therapeutic Committess in one region of South Africa are interested in Cost considerations	Cost was one of the main considerations when new medicines were requested for addition to the formulary at all levels of care. The cost was typically referred to as the cost per dose, cost per patient, or an estimate of the total annual drug expenditure. At the time of this study, there was little consideration of formal health economic argumentation such as cost per quality adjusted life year.	Plausible		Estimated Annual Expenditure considered when adding a new medicine	Estimated annual expenditure was often referred to when the proposed new medicine was going to be used in only a few patients. “It is terribly expensive, and this is a lifelong treatment, this was discussed with the finance officer. Often acromegaly patients can be treated with up to 1mg per day; the LAR is 20mg monthly, which works out to R21 000.00 per month. The yearly cost is more than R210 0…	Plausible		Clinical experience when adding a new medicines that is not on WHO EML	Clinical Experience When a new medicine was being proposed especially for a non-EML medicine, the indication of the medicine was outlined and the clinician sometimes highlighted his/her clinical experience with the use of the particular medicine, e.g. a new treatment of type B cell lymphoma: “Diffuse large B cell lymphomas are potentially curable and pre-treatment variables do predict good progno…	Plausible		Aligning the formulary with EML lists	“The pharmacy received a request for captopril, as it is on the EML. However, the price of a packet of 56 captopril 25mg tablets is R6.79 and the price of 28 enalapril tablets is R2.60, and packet of 28 tablets perindopril costs R14.91”. [Ob Dh PTC] In some cases, the use of a different formulation was encouraged, also based on cost, as demonstrated with the use of risperidone tablets: “Risperdal…	Plausible		Developing guidelines for medicines that were not on the hospital formulary	The observations of PTC meetings showed that some of the PTCs dealt with treatment guidelines in their meetings following a decision to accept the new medicine onto the hospital formulary. Clinicians were requested to develop guidelines for nonformulary medicines that could subsequently be approved by the committee, the aim being to control the prescribing of these medicines once on the formulary…	Plausible		Changes made to provincial PTCs following updates of the EML	EML Changes Observations of provincial PTCs revealed that they are involved in an extensive review of all levels of the EML, which resulted in the removal of a number of medicines from the formulary provincial list. “In total there are now 366 items on the list. 71 items were removed, 46 items were added. Cimetidine was discussed an example of an item that had been removed because it is more cost…	Plausible		Medicines were limited to EML and examples of the removal of medicines not on the EML	Consequently, the medicines that should be stocked at each level of care should be specific to the service provided, as outlined in the EML. The example below was at the district level of care, which is only allowed to keep medicines listed in the primary care EML. “Diclofenac injection was introduced as a result of a request by family physicians; however, the district was instructed to remove it…	Plausible
Hakan Foss	Matlala (2020)	Formulary Management Activities and Practice Implications Among Public Sector Hospital Pharmaceutical and Therapeutics Committees in a South African Province	Journal Article	English language, National setting (low- and middle- income countries), WHO Model List(s) of Essential Medicines considered, adapted, and implemented, qualitative data collection method, full text available	The pharmacists at district hospitals in the Pharmaceutical and Therapeutics Committees typically presented most of the discussions and submissions regarding formulary reviews. The reviews were based on EML medicines, which needed to be included or removed from the formulary list.	“The pharmacy received a request for captopril, as it is on the EML. However, the price of a packet of 56 captopril 25mg tablets is R6.79 and the price of 28 enalapril tablets is R2.60, and packet of 28 tablets perindopril costs R14.91”. (6)	Plausible	Link between EML and formulary lists in hospitals	The provincial PTCs are involved in an extensive review of all levels of the EML	"In the case of glipizide, the primary care PTC recommended removal of glipizide from the Gauteng formulary: “The medicine (glipizide) is not included in the EML and usage in the province is minimal”. [Ob P PTC]" (8)	Plausible
Elizabeth Peacocke	Moodley (2021)	Perceptions from pharmaceutical stakeholders on how the pharmaceutical budget is allocated in South Africa	Journal Article	English language, National setting (low- and middle- income countries), WHO Model List(s) of Essential Medicines considered, adapted, and implemented, qualitative data collection method, full text available	Phamarceutical services have a role in development of the budget for medicines ist	“To greater or lesser degree pharmaceutical services are involved in determining the quantum required in order to cater for medicine. Sometimes it’s done unilaterally by the programme (department of finance and health) without consulting pharmaceutical services and we will just have to live with the consequences. It depends on individuals in most cases, not all departments are equally well organi…	Unequivical	Role of pharmaceutical services	Linkages with STGs	“Monitoring needs to happen all the time, It needs to be linked to product use because rational and irrational use including non-adherence to the STG EML requires interventions in order to address and economize on available funds, whenever you lead to any decision you cannot just make an assumption on requirements without considering available funds, you are going into a complicated situation whe…	Plausible	compliance to the STG - (rational use of medicine)	Evidence-based approach to medicine selection and informing of the budget	“Look at the burden of diseases; population size; the different categories in terms of ATC (Anatomical Therapeutic Chemical) classification, and what the cost implications are, what contracts are in place, cost per unit based on your estimate from contracts, and then you will use that as an evidence-based approach to inform the budget.”			Prescribing outside of the EML influences usage	“Prescribing outside the standard treatment guideline messes up the usage. The usage is now not going to be aligned to the demand plan that was given to the supplier. The supplier will have a problem because either their product will not be used as much as it should be or it is consumed more…”	Plausible	Linkages with STG	Non-adherence to the STG and EML	Rational Use of Medicines Non-adherence to the STG and EML will have similar effects on the supplier and the facility. A participant discussed the budget impact in terms of non-adherence to the STG and EML	Unequivical	Linkages with STG	Non-adherence to the STG and EML	Poor alignment of the demand plan against the actual demand as well as non-adherence to the STG/EML will have negative effects on suppliers and facilities. It may prevent suppliers from making future bids and ultimately affect availability. The pharmaceutical contracts play a vital role as they are enablers to purchasing medicines. When this process is not well managed it leads to buying off-cont…	Unequivical	Linkages with STG	Over expenditure of the budget	Some participants rarely exceeded their budget whereas others exceeded their budget often. Inconsistencies existed between participants responses in terms of accruals, some participants stated that over-expenditure would be deducted from the upcoming year’s budget. Other participants responded that they do not have accruals and senior management will assist in providing additional funds to make u…	Unequivical	Medicine costs blowing budgets	All participants indicated that the National STG and EML is the main guiding principal when it comes to pharmaceutical expenditure and the pharmacy and therapeutics committee (PTC) facilitate this.	“The budget is informed by the STG and EML which assist us with managing our budget, which would lead to better expenditure.”	Plausible		Different formulary for different provences	“At a provincial level, the pharmacy and therapeutics committee (PTC) comprises different specialities of people who amongst other activities develop a formulary list for your province based on the STG/EML. The provincial formulary consists of EML and non-EML items.”	Plausible		Non-EML items funded	All participants agreed that the use of non-EML items is discouraged, but there were circumstances where they were required. Sometimes the formulary list needs to be wider than the EML due to the specialized services offered. Members on the PPTC who also sit on the National EML, take motivations discussed at the provincial level, to the national for approval. These items are sent to the National …	Plausible	formulary wider than NML	Prescribing items that are not on EML impacts on budget	“When an item is not on the EML it is unlikely to be on contract. Then it means we must get these on quotation, this has a huge impact on the budget… They are expensive and generics are often not available.” Clinicians are required to provide evidence to state why they require an item. This motivation will go through a bottom-up approach from the institutional PTC, to the district PTC and then th…	Plausible	Process for purchase of Non-eml medicines	Control of non-EML items
Hakan Foss	Moodley (2021)	Perceptions from pharmaceutical stakeholders on how the pharmaceutical budget is allocated in South Africa	Journal Article	English language, National setting (low- and middle- income countries), WHO Model List(s) of Essential Medicines considered, adapted, and implemented, qualitative data collection method, full text available	"Rational use of medicines—compliance with the STG/EML" is one of the considerations pharmaceutical officials] take into account to inform budget allocation planning in South Africa	"Monitoring, a participant shared: “Monitoring needs to happen all the time, It needs to be linked to product use because rational and irrational use including non-adherence to the STG EML requires interventions in order to address and economize on available funds, whenever you lead to any decision you cannot just make an assumption on requirements without considering available funds, you are goi…	Plausible	Link between EML and health budget allocation	The National STG and EML is the main guiding principal when it comes to pharmaceutical expenditure and the pharmacy and therapeutics committee (PTC) facilitate this	“The budget is informed by the STG and EML which assist us with managing our budget, which would lead to better expenditure.” (8)	Plausible	Link between EML and pharmaceutical expenditure	The provincial formulary lists development are based on the STG/EML as well as other factors	“At a provincial level, the PTC comprises different specialities of people who amongst other activities develop a formulary list for your province based on the STG/EML. The provincial formulary consists of EML and non-EML items.” (8) “The National EML and STG will have three different product analogues that are on contract. But when we are reviewing our provincial formulary, we will look at which…	Plausible	Link between EML/STG and local medicines lists	The provincial pharmacy and therapeutics committee have a role in ensuring the medicine budget is translated into pharmaceutical expenditure for provision on the STG/EML and non-EML items	“The PPTC play a major role in overseeing to what extent non-EML items should be used in the province, and the extent to which there are cost implications. That happens in both the provincial and hospital level, especially in the bigger academic hospitals, where the PTC actually review expenditure, cost, and potentially may put restrictions on the amount available for a specific programme, for sp…	Plausible	Role of local medicines committee in ensuring adherence to EML	Table of "responses on the budget analysis, health economic and pharmacoeconomic analysis performed with regard to the STG/EML and health budget", not interpreted	Table 5 (12)
Hakan Foss	Mori (2014)	The role of evidence in the decision-making process of selecting essential medicines in developing countries: The case of Tanzania	Journal Article	English language, National setting (low- and middle- income countries), WHO Model List(s) of Essential Medicines considered, adapted, and implemented, qualitative data collection method, full text available	The process of reviewing the already implemented Standard Treatment Guidelines and National Essential Medicines List (NEML) started with the Pharmaceutical Service Section convening an internal meeting to establish a committee of experts known as ‘a guideline review secretariat’ to revise the STG first [this was important because only those medicines recommended in the STG are listed in the NEML]	"First we had an internal meeting where we decided the kind of people to involve in the process; we wanted a mixture of people from primary to tertiary-level facilities, including people from various programmes. " (Participant from the MoHSW)" (4)	Unequivical	Review committee forming	The reviewing of the NEML has to go through the reviewing of the STG as it consists of the medicines listed as treatments in the STG	"The NEML part contains the list of all medicines that are recommended in the STG" (4)	Plausible	NEML foundation	The secretariat split in to groups according to medical specialities to simplify and speed up the revision process. Each group was tasked with revising a specific section of the guidelines pertaining to its speciality.	"We started the review process by going through the old STG first; looking at what was missing, what to add and even what should be removed completely. We went through each disease condition one after another but not as a single panel. We were divided into specialities, people dealing with cancer looked at cancers, cardiology the same etc. (Participant from Hospital)" (4)	Unequivical	Pre-NEML review process	The majority of informants said that the organisation participation and time allocated to the task were not satisfactory	"In my opinion the process is not perfect. First of all the time for review is very constrained, in such a way that you cannot have effective and detailed discussions on the management of patients and other important issues. (Participant from Hospital)" "The process was so disorganised, I remember I presented the work of another person who was not there [...]. I can say the whole organisation was…	Plausible	Review conditions	A majority of informants said that they used an evidence-based approach in updating the STG/NEML	"We were using an evidence-based approach that a recommended drug must have shown that clinically it was more potent and produced more benefits and there is research evidence for that. (Participant from Hospital)" (5)	Plausible	NEML foundation	Regarding the use of evidence, all informants acknowledged that evidence summaries for these criteria were not generated to inform decision-making, but claimed that such evidence was known to them through clinical experience.	"Clinical experience was crucial, because you want to produce a practical guideline. Therefore frankly speaking, a lot of evidence came from my daily practice and this was not scientific evidence but simply my experience. (Participant from Hospital)" (5)	Plausible	NEML foundation	Some informants, particularly the pharmacists, recognised the lack of evidence in the decision-making process.	"We asked the physicians if the evidence they were giving to support their recommendations was actually based on scientific research! Unfortunately no one said it was scientific evidence. They all said the evidence was observation from their clinical practice and feedback from their patients. (Participant from Hospital)" (5)	Plausible	NEML foundation	All informants said that it is very important that the medicines they select are available on the Tanzanian market so that patients can access them even when they are not available at public healthcare facilities.	"We asked ourselves whether the medicines we were selecting were actually available in the market. The main question was: if a certain medicine in the list was prescribed will it be available in the Tanzanian market? We thought it would not make sense to have medicines in the STG/NEML which were not readily available in the country. (Participant from Hospital)" (6)	Plausible	NEML foundation	A majority of informants said that affordability was an important criterion in medicine selection because economically Tanzania is very poor.	"So if two drugs were equally efficacious but one is cheaper then we selected the cheaper one so long as it has acceptable quality. We used the price list from the Medical Stores Department to compare the costs of the drugs. (Participant from Hospital)" (6)	Plausible	NEML foundation	Guidelines from already existing vertical programmes were adopted in the STG. In addition, some informants said that they copied their recommendations from textbooks and guidelines from countries such as the USA, South Africa, Ghana and Lesotho.	"With malaria we follow the global recommendations, for example in 2010, the WHO malaria treatment guidelines were revised and artesunate injection was recommended for severe malaria. So it is the same with other ACTs, vaccines and some other medicines. (Participant from MoHSW)" (7)	Plausible	NEML foundation	There was no specific set of criteria used by the National Medicines and Therapeutic Committee (NMTC) to approve each of the proposed changes.	"Is an evidence-based process used by the National Medicines and Therapeutic Committee at the moment? I don’t think so. Is the committee applying an evidence-based framework in decision-making processes? I don’t think that’s what is being done at the moment. (Participant from the MoHSW)" (7)	Plausible	Acceptance of changes in NEML
Sonja Myhre	Mori (2014)	The Role of Evidence in the Decision-Making Process of Selecting Essential Medicines in Developing Countries: The Case of Tanzania	Journal Article	English language, National setting (low- and middle- income countries), WHO Model List(s) of Essential Medicines considered, adapted, and implemented, qualitative data collection method, full text available	In Tanzania, the process of selecting essential medicines relied more on an experience as opposed to a scientific, evidence-based process in contrast to WHO recommendations.	"Is the committee applying an evidence-based framework in decision-making processes? I don't think that's what is being done at the moment." (pg. 7) " We found that this opportunity (using evidence from WHO) was very rarely utilised in the case of Tanzania." (pg. 8)	Plausible		Expert involvement in review process lacked involvement from a diverse group of stakeholders suggesting an inadequate consultative process.	"The review involved experts who were selected mostly from referral hospitals and the Ministry of Health and Social Welfare in a process that can be described as implicit and not sufficiently consultative." (pg 8) "The guideline review secretariat was composed of a multidisciplinary team of experts who were mostly selected and invited by the MoHSW." (pg. 4)	Plausible		Consistent with WHO recommendations, efficacy, safety, availability, and affordability were the most commonly cited criteria employed in medicine selection.	"We found that efficacy, safety, availability, and affordability were the most commonly cited criteria employed in medicine selection. These criteria are to a large extent consistent with those recommended by the WHO." (pg. 8)	Plausible		The pharmaceutical industry exerts pressure and influence on the medicine selection process.	"The second and most important point is that selection was the direct influence of medical representatives." (pg. 7) In the informal interviews, drug representatives acknowledged that they persuade healthcare workers to procure and prescribe their products and they do this by giving them free medicine samples and gifts such as stationery, refrigerators, and televisions." (pg. 7)	Plausible		Cost-effectiveness was not considered in the decision-making process which may be due to lack of training.	"Economic evaluation was not used at all. I think that means there should have been some studies about economic evaluation of medicines in Tanzania which I am not sure if there is." (pg. 6) "Only one informant said he had received training about the use of economic evidence." (pg. 6)	Plausible		Little training or guidelines are provided to (review) committee on how to update the NEML.	"The committees were faced with many challenges in performing reviews. Firstly, it appears that they were not given any training or guidelines." (pg. 8)	Plausible		Reviewers and organisers involved in a NEML review process are not allocated adequate time or resources to carry out the review process	"thirdly, they were not given sufficient time or other resources to carry out the review and lastly, even the organisers were constrained by limited capacity and resources to carry out a smooth review process." (pg. 9)
Elizabeth Peacocke	Nsabagasani (2015)	Explaining the slow transition of child-appropriate dosage formulations from the global to national level in the context of Uganda: a qualitative study	Journal Article	English language, National setting (low- and middle- income countries), WHO Model List(s) of Essential Medicines considered, adapted, and implemented, qualitative data collection method, full text available	the availability of resources is a critical factor in the consideration of policy analysis theories				no official transfer of the child appropriate medicine policy from the global to the local level in Uganda.	One of the challenges we are faced with is lack of resources to roll out the campaign worldwide. We have been waiting for donors to get on board and support the (make medicines child size) campaign but only Melinda Gates Foundation came up and only supported the pilot ofthe campaign in 3 countries: India, Ghana and Tanzania. We are still waiting for other donors, perhaps The Global Fund will come…	Unequivical		informants in Uganda had ever participated in a meeting that specifically focused on rolling out child appropriate formulations	We at WHO do not fund the supply of medicines but can negotiate and lobby the Global Fund to provide funding (WHO Uganda official) (p.5).			The WHO office in Kampala did not push for reforms towards child-appropriate dosage formulations, presumably knowing that the government could not afford these formulations at that time.	Although WHO’s position on this has been to advocate for child-appropriate dosage formulations rather than dividing up adults’ medicines, this position has not been so strong on that because we understand the economic and cost issues.… (p.5)	Unequivical		The Ugandan MOH did not use the normative documents from WHO and their partners to initiate a medicine policy change dialogue.	The child size medicines concept which you have introduced may be a concept at the global stage that should be first developed there (at the global level) and later introduced as an affirmative action (special consideration) funded and spearheaded by the donor community (MOH official, child health division). (p.5)	Unequivical		Failure to officially roll out the policy from the global to the national level grossly affected the level of awareness that the stakeholders have about child-appropriate dosage formulations.	Responses from the stakeholders reflected a range of diverse interpretations of what child-appropriate dosage formulations are supposed to be. (p.4) - quotations are also provided.			contradictions between policy and practice. Policy makers not being aware of what is a better fit for clinical practice.	The problem of adult medicines is very serious. We only get adult medicines and some caregivers also prefer syrups, they complain that the children vomit the tablets. I also think that syrups are better for very young children. During the revision of the essential medicines list, there was a heated debate about including liquid oral dosage formulations. (p.6)	Plausible		Donors not following government policy The other contradiction is that despite the absence of dispersible tablets in the EMHSLU, development partners have been distributing them in the community bypassing government health facilities.	dual arrangement reflects the policy-practice gap, whereby donors, operating outside the policy framework have introduced childappropriate dosage formulations and selected their own channels for distributing these medicines in the community (p.6)	Plausible		The efficiency view was based on the understanding that Uganda, being a poor country, could not afford the more costly child-appropriate formulations. Those revising the medicines list excluded medicines based on cost.	We have removed most of the mixtures and syrups from the Essential Drug List because they are much more costly compared to tablets. And because we have so little money you have to choose between 2 children being treated with tablets only compared to one child getting a bottle of syrup (p.8).	Plausible		There are gaps in terms of leadership and coordination of [development of medicine lists in Uganda] ... (the discussions needed to develop a road map for child-appropriate dosage formulations in Uganda).	The Uganda Medicines and Therapeutic Committee (UMTAC) is responsible for drafting medicine policy reforms and is not sufficiently endowed with the financial resources to organise the discussions that would advocate for the integration of child-appropriate dosage formulations. (p.8) UMTAC has not been sitting regularly because of the failure to pay sitting allowances for the committee members	Plausible
Sonja Myhre	Nsabagasani (2015)	Explaining the slow transition of	Journal Article	English language, National setting (low- and middle- income countries), WHO Model List(s) of Essential Medicines considered, adapted, and implemented, qualitative data collection method, full text available	Government failure to implement policy due to resource constraints	An informant who participated in the initial campaign for child-appropriate dosage formulations at the global level, noted that the official roll out of this campaign did not take place in most of the low-income countries due to the lack of resources. Quote: "One of the challenges we are faced with is lack of resources to roll out the campaign worldwide." (pg. 4)	Plausible		Insufficient global level donor support	Quote: "We have been waiting for donors to get on board and support the (make medicines child size) campaign..." 2nd quote: "Both the WHO local office in Kampala and MOH Uganda continued to anticipate global level initiatives such as the Global Fund to support the rollout of child-appropriate dosage formulations - a support that to date has not been realised." (pg 4) 3rd quote: "At the global lev…	Plausible		Government failure to initiate/transfer policy	The Ugandan MOH did not use the normative documents from WHO and their partners to initiate a medicine policy change dialogue. Failure to officially roll out the policy from the global to the national level grossly affected the level of awareness that the stakeholders have about child-appropriate dosage formulations. (pg. 5)	Plausible		Lack of access to child medicines due to cost	Whereas some child-appropriate dosage formulations were available on the global market, poor countries like Uganda could not easily access them because they were initially too expensive and as highlighted in a recent study, the budget is already insufficient to procure all the essential medicines. (pg. 5)	Plausible		Inadequate stakeholder understanding (i.e., cognitive barriers)	It was evident in the study that stakeholders have varying levels of understanding of the concept of child-appropriate dosage formulations. (pg. 5) This limited understanding of the child-appropriate dosage formulations by key stakeholders was a barrier to their integration into the health policy. (pg. 6)	Plausible		Medicine distribution channels bypassing government policy	The other contradiction is that despite the absence of dispersible tablets in the EMHSLU, development partners have been distributing them in the community bypassing government health facilities. This dual arrangement reflects the policy-practice gap, whereby donors, operating outside the policy framework have introduced child appropriate dosage formulations and selected their own channels for di…	Plausible		Lack of stakeholder consensus - diverging interests and values	Another bottleneck in the transition to child-appropriate dosage formulations was the lack of a common ground of agreement among stakeholders about formulations they thought were suitable for children as demonstrated in Table 2. (pg. 6) Table 2: Support for efficiency vs. effectiveness views differed among stakeholders. (pg. 7)	Plausible		TRIP agreements incur economic barriers	Highlight the role the Trade-Related Intellectual Property Rights (TRIP) agreements which keep the medicine prices high and hence impossible for low income countries to purchase such medicines using their own budget. (pg. 7)	Plausible		Insufficient leadership and weak institutional capacity	There are gaps in terms of leadership and coordination of the discussions needed to develop a road map for child-appropriate dosage formulations in Uganda. The limited progress towards adoption of child-appropriate dosage formulations is affected by the weak institutional capacity to bring together key stakeholders to discuss the global recommendations. (p.g 8)	Plausible		Insufficient institutional coordination and engagement	An additional problem is the lack of engagement with UMTAC from the technical departments whose responsibility it is to initiate and concretise the policy and there is rarely any feedback on the drafts of policy documents. In Uganda, coalitions to support child-appropriate dosage formulations are yet to be realised despite the urgent need for such coalitions. (pg. 8)	Plausible
Sonja Myhre	Odoch (2021)	The role of government agencies and other actors in influencing access to medicines in three East African countries	Journal Article	English language, National setting (low- and middle- income countries), WHO Model List(s) of Essential Medicines considered, adapted, and implemented, qualitative data collection method, full text available	NEML updates are coordinated by national medicine and therapeutic committees	The data show that all three NEML update processes were coordinated by national medicine and therapeutic committees (pg 315)	Plausible		Sharing the list with the health system depends on funding	Interviewees in Uganda and Tanzania reported that the NEML was disseminated widely and is used highly in public and private facilitites (pg 315).	Plausible		Procurement is based on the NEML	Interview data show that funding and procurement are additional decision making points that prioritize which medicines become available (pg 315)	Plausible		A wide range of stakeholders are engaged in the NEML process	Documentation and interviews show that Kenya had the least number of committee members compared to Uganda and Tanzania. (pg 315)	Plausible		Governmental agencies administer and ensure the availability of medicines in the public health system while pharmaceutical companies play no active role in the update process of the EML.	Interview data confirm that companies play no active role in the update process of the EML or further prioritization. (pg. 317)	Plausible		Domestic health system changes and global health aid funding are drivers affecting the update process.	Our interview data suggest two broad categories of contextual drivers, firstly domestic health system changes which includes the transition towards UHC and reforms such as devolution of responsibilities from central to distric level; and secondly, global health aid funding. (pg 317).	Plausible		Specialist medicines are driven by global health funding	The inclusion of expensive second line anti-TB medicines is, to an extent, driven by global health funding available for these medicines through the global financing initiatives espeically the Global Fund to Fight AIDS, TB and Malaria (pg. 319)	Plausible
Elizabeth Peacocke	Odoch (2021)	The role of government agencies and other actors in influencing access to medicines in three East African countries	Journal Article	English language, National setting (low- and middle- income countries), WHO Model List(s) of Essential Medicines considered, adapted, and implemented, qualitative data collection method, full text available	The EML process goes beyond the update of the NEML	Our survey of selected medicines and interviews with country policy practitioners suggest that the national prioritization of essential medicines is a task that extends beyond the update of the NEML, and is followed by decision-making junctures that are then applied to further down-select the medicines to be provided by the public health system. We found that these decisions play out differently …	Unsupported		Linkages with EML and development of STGs	The process- From 1991, Tanzania NEML (NEMLIT) reviews were conducted concurrently with revisions of the standard treatment guidelines (STG) as recommended by the WHO (WHO 2013). The first edition of the Essential Medicines and Health Supplies List for Uganda (EMHSLU) was published in 1991 with subsequent updates in 1996, 2001, 2007, 2012 and 2016 (Uganda Ministry of Health, 2016). Kenya, on the …	Plausible		WHO guidance less prescriptive at the national level	WHO guidance is quite prescriptive and structured for the selection and committee processes until the list is in the publication stage. However, it is not explicit on the implementation stage, as the process enters into the broader practice of making the prioritized medicines available.	Plausible		WHO plays a pivotal role	The data show that all three NEML update processes were coordinated by national medicines and therapeutic committees (NMTC) anchored at a high level within the Ministries of Health, with input from WHO country offices. The committees had representation from a wide range of stakeholders, or consulted other stakeholders not represented on the committees through technical working groups (TWGs), cons…	Plausible		Development partners funding implementation and influence implementation of NEML	In all three countries the activities related to updating the NEML, including meetings and workshops were largely funded by development partners. The responsible units at Ministries of Health (MOH) budget for this process, however this usually sits amongst MOH’s unfunded priorities. global initiatives can introduce coordination difficulties if they call for individual medicine updates, initiate p…	Plausible		The main criteria for inclusion and exclusion of medicines on the lists were efficacy, safety, quality, clinical experience, disease prevalence, cost and cost-effectiveness.	It is only Tanzania that incorporated cost-effective criteria using the health technology assessment (HTA) during the update. Uganda and Kenya intended to incorporate cost-effectiveness assessment; however, such methods were not used because HTA had yet to be implemented as a policy tool, and difficulties accessing the relevant data to be used for cost-effectiveness calculations. Neither market a…			Implementation of NEML inhibited by limited dissemination and general awareness (linked to funding) showing examples of not"sharing the list with the health system at large"	In Uganda and Tanzania, interviewees reported that the NEML was disseminated widely and it is used highly in public and private health facilities. In Kenya, the list has not been disseminated as widely, largely due to limitation in funding. The focus group discussion suggested that the limited dissemination of the list manifests itself as the concept of the essential medicines list not being well…	Plausible		NEML used as the procurement list	The procurement of medicines and other health supplies in the public sector are based on the NEML; however, final procurement decisions are influenced by the available budget allocated in the year. To a varying extent among the three countries, global initiatives also support procurement of medicines especially the programmatic medicines for HIV, Malaria and TB. However, they require co-funding a…			Wide intersectoral representation on EML selection committees	Documentation and interviews show that Kenya had the least number of committee members 10, compared with 20 each in Uganda and Tanzania. In Kenya, all the members of the NMTC were from MOH (Kenya Ministry of Health, 2016), while in Uganda and Tanzania the committees had membership from other stakeholder groups (Uganda Ministry of Health, 2016; Tanzania Ministry of Health, 2017). In all countries,…	Plausible		Varying long-term roles for committees	The terms of reference for the NMTCs in the three countries extend beyond coordination of updating of the national medicines list, it includes policy advice on rational use of medicine and clinical guideline development among others. The Committees tended to be inactive between updates, to be reestablished when the List is to be updated. However, in Uganda the NMTC has now been reconstituted into…	Plausible		Medicine selection processes not linked to procurement processes	With regard to pharmaceutical quality control and procurement, the National Medicines Regulatory Authorities (Kenya Pharmacy and Poisons Board, Uganda National Drugs Authority, and Tanzania Food and Drugs Authority) and the National Medical procurement and supplies agencies [National Medical Stores in Uganda (NMS), Kenya Medicine Supplies Agency (KEMSA) and Medical Stores department (MSD)] are co…	Plausible		Factors influencing addition of new expensive medicines to NEML
Sonja Myhre	Osorio d Castro (2018)	Policy Change and the National Essential Medicines List Development Process in Brazil between 2000 and 2014: Has the Essential Medicine Concept been Abandoned?	Journal Article	English language, National setting (low- and middle- income countries), WHO Model List(s) of Essential Medicines considered, adapted, and implemented, qualitative data collection method, full text available	Legislative shift brought about change in selection decision making from public health personnel to more input from political and administrative stakeholders.	"Initially technical and public health personnel made selection decisions; after Conitec, there was a shift in selection decision-making with a greater weight given to political and administrative stakeholders." (pg. 408)	Plausible		A decrease in the use of WHO Model List as a reference for the national EML was also noted due to changes in legislation.	"A second output may be observed in the increasing trends in number of medicines over the years and the decrease in use of the WHO Model List as a reference." (pg. 408)	Plausible		Despite investment in the Brazilian National EML experience, lack of dissemination and of cultural change has undermined progress.	"The Brazilian National EML experience has shown that even if substantial investment in an essential medicines-based policy is made, the lack of dissemination and of cultural change will undermine these efforts." (pg. 410)	Plausible		An increase in the number of medicines on the NEML has had negative impact on prescriber behaviors.	"The size of the list has not changed attitudes towards prescribing and, in fact, made matters worse by making management of medicine supply more difficult and prescribers less aware of changes over time, a dire consequence in a country which has embraced the principles of universal access since the late 1990s." (pg. 410)	Plausible
Elizabeth Peacocke	Osorio-de-Castro (20189	Policy Change and the National Essential Medicines List Development Process in Brazil between 2000 and 2014: Has the Essential Medicine Concept been Abandoned?	Journal Article	English language, National setting (low- and middle- income countries), WHO Model List(s) of Essential Medicines considered, adapted, and implemented, qualitative data collection method, full text available	the WHO model list evidence-based criteria for list development were adopted in 2000	the Brazilian Essential Medicines List (Rename), which had not been updated since 1989. The WHO Model List evidence-based criteria for list development were adopted (Box 1) and the 2000 edition of Rename was published.	Unequivical		Have used the same selection methodology since 2000	"...a permanent independent body for the selection of essential medicines was established in 2001 – Comare [20]"			Precedent for following WHO guidelines for membership of committees	"From 2001 to 2011, Comare membership rules changed at least three times, striving to follow WHO guidelines, to increase transparency of decisions and to better accommodate different stakeholder perspectives (http:// bvsms.saude.gov.br/bvs/saudelegis/gm/2005/prt1254_27_07_ 2005.html/July 2017) [8,20]."	Plausible		Comparability between the WHO and Rename lists -steady increase in the number of medicines	"The increase in number of medicines both in Rename and in the WHO Model List, as well as the number of coincident and discrepant medicines, is shown in Fig. 3. There was relative stability in the number of common medicines in both lists over time, as indicated by the very low coefficient of determination of the linear trend (R2 = 0.03219). From 2000 to 2010, a mild slope is observed (R2 = 0.4109…	Plausible		there have been limited demand-side measures to specifically influence physician prescribing in Brazil, which reduces adherence to the EML [11,28]. The size of the list has not changed attitudes towards prescribing and, in fact, made matters worse by making management of medicine supply more difficult and prescribers less aware of changes over time, a dire consequence in a country which has embra…	"there was no widespread dissemination of Rename decisions and no involvement of professional organizations in strategies for promoting list compliance. Apart from guidelines on controlled substances and medicines, including antibiotic prescribing and dispensing, and the establishment of Therapeutic Guidelines and Clinical Protocols, no norms on general communication strategies, such as academic …			There is a growing amount of litigation that the municipal and state governments are having to manage	"Since 2012, anticancer agents are not listed in Rename, except for extremely high-priced medicines, which were causing insolvency in public and private hospitals, reason which determined adoption by Conitec, as an opportunity for transferring costs to the MoH [40]."	Plausible		Formulary not updated since 2008	"since 2008, a National Formulary, which is also an important strategy for list implementation, has not been issued by the MoH. "			The change in outlook, from selection to adoption, does not appear to have improved the effectiveness of list implementation.	" This novel concept emerged by legislation passed in 2012, eschewing health priorities and first- and second-line treatments as absolute criteria for an essential medicines list. Firstly, ‘adoption’ – privileging new high-cost medicines – substituted ‘selection’" "continuity of these efforts was abruptly severed by paradigmchanging legislation that strained the concept of essential medicines and…	Plausible
Elizabeth Peacocke	Perumal-Pillay (2017)	Selection of essential medicines for South Africa - an analysis of in-depth interviews with national essential medicines list committee members	Journal Article	English language, National setting (low- and middle- income countries), WHO Model List(s) of Essential Medicines considered, adapted, and implemented, qualitative data collection method, full text available	There is a process for the selection of people for the National Essential Medicines List Committee (NEMLC) and declarations of conflicts of interest are made.	"there are content experts, technical experts; there are provincial representatives" p.4 “Members are selected from pharmacists and medical professionals around the country." p.4 "...We might have to, for example, exclude him from discussion if it’s very conflicted or if it’s a minor conflict he can be part of it but not part of the decision making." p.5 “There is a potential conflicts of interes…	Unequivical		Difficult to determine how often policies are reviewed	When addressing the question, When are NEMLC policies reviewed and revised? most participants interpreted this question to be pertinent to the STG/EML itself and responded that it was reviewed on a 2–3 year cycle. p.6 “the revision of the Terms of Reference may fall under the entire NEML process and may be lacking” (2003–2012)" p.6 Two participants’ responses concurred that NEMLC policies were re…	Unequivical		There is an agreed process for the adding or deleting medicines	“If there’s going to be a change in the guideline, a drug being deleted or a drug being added, then all of the evidence needs to be reviewed”(2003–2012). p.8 "Whenever a medicine is added, the question is asked whether or not there’s a medicine that needs to be deleted…" p.8			Medicines deleted because of safety concerns, high cost, poor availability.	none	Plausible		Medicines added because a new medicine becomes available or genericized to replace an existing one.	“…we have principles of how we select medicines, we base it on equity, evidence based decision making, we look at the needs, priority of health clinicians, safety, efficacy, equality, we look at affordability and also actual implications of introducing the medicine to the practice environment”(2012). p.8			Evidence based medicine is entrenched in the NEMLC process	“So we have a reviewer guideline that gives guidance on how, what kind of information to look at. The committee member who is doing the review is generally the person that will source the information based on the search strategy. You know the whole PICO thing. So we follow evidence based medicine principles. Then we try to impart that to our committee members..." p.9 "...even for us as policymake…			Information from pharmaceutical companies does not influence decision making.	“…in my experience the committee views published pharma-economic analyses, especially with heavy influence from the manufacturers, with a great degree of scepticism” (2013). p.9 “We’ve had a few comments from outside experts where we strongly suspect that the pharmaceutical companies are behind them but we don’t use that dossier..." p.9	Unequivical		A type of pharmaco-economic analysis is performed during the selection process	“….it’s not just the cost of the medicines but we try and express costs in terms of changes in quality adjusted life years. It’s not always that easy but we do a rough estimation we don’t do a formal health economic analysis, it would just take forever if we did that. But we are very mindful of costs and we are not taking the attitude that if it’s expensive we can’t have it." p.10	Unequivical		No formal assessment is done to evaluate decisions taken.	“There’s no real assessment on the effect of a decision on the quality or cost of care… Not a formal process” (2003–2012). p.10 “So the monitoring and evaluation of STG/EML is problematic. DURs (Drug Utilization Reviews), that’sa major problem, that’s a flaw. So we do ABC analyses and all that, but there’s a flaw, we don’t really know if it’s been used properly and what the DUR has done. So it’s …	Unequivical		Challenges with communication between structures (national to provincial, and departmental).	“I think one of the weaknesses in the committee is communication. They do communicate to the provincial people but the provincial people then don’t always circulate it around. It is sent to all health sciences faculties but then maybe it just dies in the Dean’s office and doesn’t get sent around." p.11 “The way of disseminating information is cumbersome and essentially goes to depots and pharmaci…	Unequivical		Lack of health economic expertise	“…is the process itself cost effective, or is there funding around it?” p.10 “So there is a lack of health economic expertise in the country. And within the committees there are people with extra training in health economics and with good insight into it. But we do not do formal health economic analyses on anything." p.11	Unequivical		Lack of context / country specific Health economic information
Sonja Myhre	Perumal-Pillay (2017)	Selection of essential medicines for South Africa - an analysis of in-depth interviews with national essential medicines list committee members	Journal Article	English language, National setting (low- and middle- income countries), WHO Model List(s) of Essential Medicines considered, adapted, and implemented, qualitative data collection method, full text available	The NEMLC medicine selection criteria involves evidence-based decision-making.	“…we have principles of how we select medicines, we base it on equity, evidence based decision making, we look at the needs, priority of health clinicians, safety, efficacy, equality, we look at affordability and also actual implications of introducing the medicine to the practice environment”(2012). (pg. 8)	Plausible		Information from pharmaceutical manufacturers is viewed with healthy skepticism.	“We’ve had a few comments from outside experts where we strongly suspect that the pharmaceutical companies are behind them but we don’t use that dossier. We look for our own evidence, so we never use the manufacturer’s dossier because it’s never formally presented to the committee” (2003–2012). (pg. 9)	Plausible		Formal assessments involving monitoring and evaluation of EML policy is not an institutionalized or formalized process.	“So the monitoring and evaluation of STG/EML is problematic. DURs (Drug Utilization Reviews), that’s a major problem, that’s a flaw. So we do ABC analyses and all that, but there’s a flaw, we don’t really know if it’s been used properly and what the DUR has done. So it’s a major issue, DUEs (Drug Utilization Evaluations) is not done at this moment in time. And that certainly needs attention” (200…	Plausible		Communication between structures and dissemination of information posed many challenges.	“This has been one of the biggest challenges, I think. The movement of information from the EML committee to the end users is something we’re working hard on. It’s an extremely difficult task because there’s so many role players involved. There have been problems and complaints from provinces that the decisions are taken and no insight into why certain decisions are being made. There’s very littl…	Plausible		Lack of health economic expertise and information in the country hinders EML processes.	“So there is a lack of health economic expertise in the country. And within the committees there are people with extra training in health economics and with good insight into it. But we do not do formal health economic analyses on anything. We don’t have the time or the personnel to do that. But as I said earlier, we don’t just look at cost; we try and express cost per quality adjusted life year.…	Plausible		Little local data available so must rely on international publications.	"[T]here’s very little, ever, in academia or in our provinces where anyone ever looks at outcomes. So basically we are very reliant on international publications. Obviously if you get a local publication we get very excited but they are very very rare”. (1996–2012) “The only internal data that we have readily access to, again because we haven’t been collecting it, because it’s not a South African…	Plausible		There's a need for more clearly defined roles and responsibilities of the EML committee and pharmaceutical services.	"I think there's quite often confusion between the delineation of the National Essentials Medicine List committee and that of pharmaceutical services - generally there's confusion about the role and responsibilities of the two (1996-2012). (pg. 12).	Plausible		There are weak links between medicine selection and procurement that should be better aligned.	“It became clear that there has not been much interaction between the process of selection and that of procurement. Quite often they will decide to select a medicine based on efficacy and even cost without looking at how widely available it is. We have dozens of patients on treatment, failing the course, yet the medicines are supposed to begood but it’s not readily available. And when you start p…	Plausible		EML process does not adequately address pediatric drugs.	"One thing is being a pediatrician and knowing that it's a particularly difficult issue with pediatrics drugs passed they are a particularly vulnerable group of patients. My personal opinion is that paediatrics needs its own Standard Treatment Guideline process because it’s very different. Children should be prioritised not adults, according to theconstitution. So I think those two are important …	Plausible		Health Technology Assessments may prove useful for the monitoring and evaluation component of EML policy and decision making process for medical selection.	Some recommendations made by the Lancet Commissions (2016) [16] on making medicines more affordable by way of using Health Technology Assessment may prove useful for the monitoring and evaluation component of the EML policy and decision making process for medicine selection in SA. The Health Technology Assessment method assesses the value of a new medicine. It is a multidisciplinary mechanism tha…	Plausible
Sonja Myhre	Petrova (2000)	Study on Essential Drugs in Bulgaria: A Model List Based on the WHO Essential Drug Formulary	Journal Article	English language, National setting (low- and middle- income countries), WHO Model List(s) of Essential Medicines considered, adapted, and implemented, qualitative data collection method, full text available	Adaptation of WHO EML involved analysis of burden of disease, morbidity patterns, prescriber practices, and national registration of pharmaceuticals.	"The model EDL was created after adaptation of the WHO/EDL/95 according to the morbidity and prescribing practice characteristics for this country. The adaptation of the WHO List consisted in excluding 1 section (6.4.4 Antitrypanosomal drugs) as irrelevant for Bulgaria and reduction of the rest sections because the INN included in these sections were not registered in the country. (pg 61)	Plausible		The existing legislative framework included regulations that were considered in the adaptation of the WHO/EDL/95 in creating the MLS.	"The drugs included in the above two regulations are considered in the adaptation of the WHO/EDL/95 for creation of the MLS " (pg. 61)	Unequivical		Poor prescriber practice may be due to lack of approval of EDL by a formal body.	"One reason could be that no formal body has approved the EDL." (pg. 62)	Plausible		Lack of medical school education and training influences prescriber practices with regard to EDL.	"Another reason is that the concept of essential drugs itself is not adequately covered by the curricula of the medical schools and there is no wide public recognition of this concept among practising physicians. Review of the curricula of medical schools shows that only the Pharmaceutical Faculty includes 6 academic hour lectures and 9 hours seminars on the EDC in the Social Pharmacy programme."…	Plausible		Incentives are needed for manufacturers and distributors to bring about functional EDL system.	"Motivating factors are also needed for the foreign companies to import regularly all the essential drugs, which are not produced in the country." (pg. 62)	Plausible		Enforcement strategies must be in place to encourage suppliers to stock essential drugs.	"From these results it is obvious that, because of the absence of a national EDL and appropriate enforcement mechanisms, procurement organisations are not encouraged to supply essential drugs." (pg. 62)
Elizabeth Peacocke	Petrova (2000)	Study on Essential Drugs in Bulgaria: a model list based on the who essential drug formulary	Journal Article	English language, WHO Model List(s) of Essential Medicines considered, adapted, and implemented, qualitative data collection method, full text available	lack of incentives in the system to encourage application of teh Essential Drugs List	61	Unsupported
Elizabeth Peacocke	Rowlands (2018)	Insights from the WHO and National Lists of Essential Medicines: Focus on Pediatric Diabetes Care in Africa	Journal Article	English language, National setting (low- and middle- income countries), WHO Model List(s) of Essential Medicines considered, adapted, and implemented, qualitative data collection method, full text available	Medicines missing from nataional EMLs	several medicines such as estrogens (defined either as 17b estradiol, ethinylestradiol, or conjugated estrogen) and bisphonate were included in 26 (62%) and 8 (19%) of the national EMLs.	Plausible		*There are quantitative findings related to insulin - not sure if these should be included. They were found through data collection.
Sonja Myhre	Rowlands (2018)	Insights from the WHO and National Lists of Essential Medicines: Focus on Pediatric Diabetes Care in Africa	Journal Article	English language, National setting (low- and middle- income countries), WHO Model List(s) of Essential Medicines considered, adapted, and implemented, qualitative data collection method, full text available	Inconsistent and unsystematic availability of national essential medicine lists in 41 African countries.	"...increased consistency in the formatting of the national EMLs and systematic posting of the most recent version of the EML in one location on the WHO website." (pg. 90) See also Table 1: Countries in Africa that have an available national essential medicines list, categorized by year that each list was most recently updated. (pg. 84)	Plausible		Multiple discrepancies were noted between WHO and national EMLs with regard to medicines for pediatric diabetes.	"In conclusion, our analysis shows a lack of continuity between the WHO EML, the national EMLs and using type 1 diabetes as an example, access by the patient to essential medicines." (pg. 90)	Plausible
Sonja Myhre	Tang (2020)	Access to WHO Essential Medicines for Childhood Cancer Care in Trinidad and Tobago: A Health System Analysis of Barriers and Enablers	Journal Article	English language, National setting (low- and middle- income countries), WHO Model List(s) of Essential Medicines considered, adapted, and implemented, qualitative data collection method, full text available	Delays in regulatory approval	There are some … good generics that are out there, just stuck in the process to get registered … [they] are effective and you can [purchase them] cheaper, but you can’t [access them] because they are still waiting to filter through that system. —Health care provider (p. 70)	Plausible	Delays in regulatory approval	Failure to recognize external prequalification mechanisms	Instead of reinventing the wheel, we should … utilize the systems that are already developed … and therefore build our systems based on [the Caribbean Regulatory System], so we [can] ensure quality of medicines … it will help speed up the process of [drug] registration. —Civil servant (p, 70)	Plausible	Opportunities to use regional regulatory systems to speed up drug registration processes	Financing and sustainability	Participants estimated that limited public sector capital has led to an annual shortfall of T&T $300 to $400 million allocated for the purchase of essential childhood cancer medicines, relative to forecasted estimates of need. (pg. 70)	Plausible	limited public sector capital has led to an annual shortfall in medicines funding	Importance of national treatment protocols.	"participants highlighted that T&T recently developed national treatment protocols to standardize the use of adult cancer medicines. "Before, [the Pharmaceutical Vital, Essential, and Necessary list] didn’t have things like ifosfamide … topotecan … irinotecan … but all of those things are on now. There’s a process for that, where the clinician would write to the [Drug Advisory Committee], provide…	Plausible	Importance of national treatment protocols.	Alignment with WHO EMLc	"From a quantitative perspective, selection of essential childhood cancer medicines in T&T corresponded with WHO recommendations, as the T&T VEN list contained 20 of 22 drugs included on the 2017 WHO EMLc for cytotoxic and adjuvant medicines (90.9% alignment; Table 2). However, all cancer medicines on the WHO EMLc were procured for use in T&T, including dacarbazine and thioguanine, which were not…	Plausible	Alignment with WHO EMLc	Procurement with limited supplier incentive and availability	"Study participants highlighted that the NIPDEC restricted tendering system, which requires suppliers to register with NIPDEC before participating in bids for tenders, collaterally limits the available supplier pool, estimated to range from 10 to 30, for childhood cancer medicines. (pg. 71) "There are some drugs that are in short supply because … there is not a supplier that will supply it to the…	Plausible	Procurement with limited supplier incentive and availability	Procurement forecasting challenges	"What you often hear is, yes, we purchase all these [topotecan] vials, nobody used it for a year, and therefore, we’re not going to purchase that much next year. Then you have 3 patients come at the same time, and you can’t get hold of it. —Health care provider (pg. 72)"	Plausible	Procurement forecasting challenges	Procurement inefficiencies contribute to higher buyer prices	"Procurement inefficiencies contribute to higher buyer prices. Quantitative analysis of drug prices suggested that nearly half of childhood cancer medicines were procured inefficiently, corresponding with stakeholder concerns regarding the procurement process." (pg. 72)	Plausible	Procurement inefficiencies contribute to higher buyer prices	Distribution challenges due to reactive pull system.	"Participants described the overall pull system of distribution as problematic, in which additional medicines are requested only after low stocks are identified at various levels of the pharmaceutical system (pg. 73)"	Plausible	Distribution challenges due to reactive pull system.	Poor communication and integration of information systems.	"As it is right now, all systems are not integrated ... our inventory management system is just for Central Stores. And each of the institutions [has] their own inventory. Each regional health authority has their own inventory management system … and that’s one of our shortfalls because in a supply chain management system we have the flow of medicines in one direction, but we need to have a flow …	Plausible	Poor communication and integration of information systems affecting supply chain.	Lack of stable human resources	"Several stakeholders described how human resource limitations adversely affected their ability to oversee the pharmaceutical supply chain. For example, the lengthy registration process for novel medicines at CFDD was attributed to a reliance on clinical expert volunteers for drug application reviews, as opposed to dedicated in-house personnel. Human resource concerns were also cited in relation …	Plausible	Limitations in human resources affecting oversight of the pharmaceutical supply chain
Elizabeth Peacocke	Tang (2020)	Access to WHO Essential Medicines for Childhood Cancer Care in Trinidad and Tobago: A Health System Analysis of Barriers and Enablers	Journal Article	English language, National setting (low- and middle- income countries), WHO Model List(s) of Essential Medicines considered, adapted, and implemented, qualitative data collection method, full text available	The importance of standardizing core processes in the pharmaceutical supply system was another emergent theme from our stakeholder interviews.	p.70 Policy and Economic Issues i. Policy and legal framework. Delays in regulatory approval. Study participants stated that delays in regulatory approval at various levels of the pharmaceutical supply system posed a barrier to accessing essential childhood cancer medicines. For example, the registration of novel medications through the T&T Ministry of Health Chemistry Food and Drugs Division (CF…		standardizing core processes in the pharmaceutical supply system can support implementation	Childhood cancers could benefit from national protocols, such as the ones used for adult cancers.	p. 70-71 Pharmaceutical Management i. Selection. Streamlining of VEN list generation. Although individual physician advocacy has played an important historical role in VEN development, participants highlighted that T&T recently developed national treatment protocols to standardize the use of adult cancer medicines. "Before, [the Pharmaceutical Vital, Essential, and Necessary list] didn’t have thi…		Childhood cancers could benefit from national protocols, such as the ones used for adult cancers.	Aligment with the EMLc	Alignment of VEN list with WHO EMLc. From a quantitative perspective, selection of essential childhood cancer medicines in T&T corresponded withWHO recommendations, as the T&T VEN list contained 20 of 22 drugs included on the 2017 WHO EMLc for cytotoxic and adjuvant medicines (90.9% alignment; Table 2). However, all cancer medicines on the WHO EMLc were procured for use in T&T, including dacarbaz…		Aligment with the WHO-EMLc	a need for more proactive pharmaceutical management	p.75 Management Support Systems i. Information management. Poor communication and integration of information systems. Participants noted that poor communication and integration of information systems across different institutions, such as NIPDEC, regional health authorities (RHAs), and EWMSC, was a prominent access barrier to essential childhood cancer medicines		More proactive pharmaceutical management and management support systems may reduce barriers
Hakan Foss	Wang (2011)	The selection of essential medicines in China: Progress and the way forward	Journal Article	English language, National setting (low- and middle- income countries), WHO Model List(s) of Essential Medicines considered, adapted, and implemented, qualitative data collection method, full text available	A new version of the NEML was established in August 2009	A number of studies quoted that the NEML was not successful in promoting the use of EMs and the accessibility of the medicines (23)	Unequivical		The WHO EM list and the NEML of China are different	By comparing the WHO EM list and the NEML of China, we can see some important differences (24)	Unequivical		The selection criteria for the lists differ	[...] additional consideration given to the medicines needed in grass root level, local availability, affordability, priority diseases (24)	Unequivical		The way in which the NEML medicines are chosen is less transparent than for the WHO EML	Detailed information of selection procedures is not revealed and information on the methods of selection is not disclosed (24)	Unequivical		There is an economical influence on the provincial selection of additions to the NEML	Table 5 (26)	Plausible
Elizabeth Peacocke	Wang (2011)	The selection of essential medicines in China: progress and the way forward	Journal Article	English language, National setting (low- and middle- income countries), WHO Model List(s) of Essential Medicines considered, adapted, and implemented, qualitative data collection method, full text available	Although it is important that China establishes its own list, the list should be made in a way that is transparent, involves all stakeholders and accountable to the population.	none (FN 28)	Unsupported		Authority was given to the provinces is to address local need. Provincial governments cannot remove medicines already in the NEML. Provincial government can add more medicines at provincial level and publish provincial list,	none- FN 27	Unsupported		Up to the end of 2010, out of 31, 22 provinces had published their own lists, and of those, 17 provinces published provincial lists with additional western medicines and TCMs.	none
Elizabeth Peacocke	Xu (2015)	Evaluation of the implementation outcomes of the Essential Medicines System in Anhui county-level public hospitals: a before-and-after study	Journal Article	English language, National setting (low- and middle- income countries), WHO Model List(s) of Essential Medicines considered, adapted, and implemented, qualitative data collection method, full text available	regarding the implementation of the Essential Medicines System had been put forward by the government, no further specific implementation regulations or instructions were subsequently formulated, which consequently resulted in the hospitals making their own explorative attempts.	no illustration	Plausible		After the implementation of the Essential Medicines System, the income sources of the hospitals, which formerly consisted of financial assistance income, business income and drug price addition revenue, were limited to only the financial assistance income and business income.		Plausible
Unni Gopinathan	Xu et al, 2015	Evaluation of the implementation outcomes of the Essential Medicines System in Anhui county-level public hospitals: a before-and after study	Journal Article	English language, National setting (low- and middle- income countries), WHO Model List(s) of Essential Medicines considered, adapted, and implemented, qualitative data collection method, full text available	In Anhui, China, the lack of specific regulations and instructions supporting implementation of the Essential Medicines System resulted in hospitals exploring procurement of medicines on their own.	"For all three hospitals, it was generally the case that, although the documents regarding the implementation of the Essential Medicines System had been put forward by the government, no further specific implementation regulations or instructions were subsequently formulated, which consequently resulted in the hospitals making their own explorative attempts." (interviews, p. 4)	Unequivical		Main basis of drug procurement and use was not the updated National Essential Medicines List, but the basic drugs list developed by the local government, which included essential as well as non-essential medicines, and had not been updated after the introduction of the new essential medicines list.	"It was also common that the main basis of drug procurement and usage for the county-level public hospitals was the previously established “Basic Drugs Directory for County Hospitals” of the government of Anhui Province, which contains all 307 drugs from the National Essential Medicines List of 2009, 276 supplemental essential medicines of the Anhui Province and another 465 non-essential medicine…	Unequivical		Some hospitals had relied on drug price addition revenue and this income source was eliminated as a consequence of the implementation of the Essential Medicines System, affecting hospital incomes.	"After the implementation of the Essential Medicines System, the income sources of the hospitals, which formerly consisted of financial assistance income, business income and drug price addition revenue, were limited to only the financial assistance income and business income. One of the hospitals indicated that the financial assistance was insufficient to make up for the losses of drug price add…	Plausible
Sonja Myhre	Zaidi (2013)	Access to Essential Medicines in Pakistan: Policy and Health Systems Research Concerns	Journal Article	English language, National setting (low- and middle- income countries), WHO Model List(s) of Essential Medicines considered, adapted, and implemented, qualitative data collection method, full text available	Excessive registration of drugs due to absence of tight policy levels controls	"Despite the existence of an EDL medicines have been registered in excessive numbers comprising 1100–1200 registered molecules and 50,000 registered drug products."(desk review) (p. 3) (See also, Table 2, pg. 7) "Another strong concern was an absence of tight policy levels controls thereby resulting in excessive registration of drugs." (pg. 5)	Plausible		Irrational drug use affecting access is a result of weak prescibing practices and weak institutional role of pharmacists.	"Irrational drug use was thought by informants to be both widely prevalent as well as the most complex issue. Informants stated that prescribing practices need improvement from specialists to general practitioners, and unauthorized prescriptions by quacks requires regulation. Informants thought that even amongst well meaning practitioners, generics having been around for a long time did not enjoy…	Plausible		Weak enforcement of EDL and lack of standard treatment protocols contribute to irrational drug use.	"At the program level, the domination of procurement by clinical specialists, little institutional role of pharmacists in supply management and weak enforcement of Essential Drug Lists and available standard treatment protocols, emerged as the major contributory factors." (pg. 5)	Plausible		Unethical influence by pharmaceutical industry compromises rational drug use and implementation of EDL	"Open access of doctors to industry representatives, lack of refresher training, demand for quick cures by patients and entrenched parallel quackery were felt to sustain irrational prescriptions." (pg. 5) "Then the role of marketing by pharmaceutical companies is not ethical whereby doctors are attending conferences in Dubain and prescribing expensive medicines and getting benefits from these com…			Drug affordability and pricing issues are significant concerns given their influence on access.	"‘‘All key informants expressed concerns related to drug affordability and pricing issues. Respondents pointed to a steady proliferation of expensive originator brands at little additional value." (pg. 5); "Another concern was an absence of a clear pricing formula as the existing pricing practice was based on reported price of inputs." (pg. 5) and "Biggest barrier to access to medicines is at the…	Plausible		Market shortages of essential low cost generics and practice of switching from generic use to originator brand triggered by market shortages.	"Yet another concern was the flat price control in place on essential drugs since nearly last ten years which had counter productively resulted in the disappearance of low cost essential generics from the market due to lack of a profit margin. Declining profits due to rising inflationary costs was cited by the industry as one reason for low interest in manufacturer of low priced essential drugs h…	Plausible		Concerns regarding inefficient, insufficient and corrupt budget management and underfunding resulting in insufficient financing for drugs.	"Stakeholders expressed lesser concern over adequacy of drug financing as compared to other domains of the framework. Opinion on drug financing was divided as to whether poor availability of drugs in public sector is due to under-funding or inefficient budget management." (pg. 5) ‘‘Problem is due more to lack of proper management of drug budget rather than budget shortage. There is inappropriate …	Plausible		Appropriate implementation of EDS is frequently hampered by deviations for EDL resulting in inefficiencies.	"Stakeholders expressed concern on the frequent deviation from essential drug list and replacement of generics with originator brands particularly at hospitals which resulted in cost inefficiencies." (pg. 5)	Plausible		Lack of transparency of procurement practices and corruption need to be addressed.	"Opportunities for collusion in procurement, drug pilferage due to weak linkage of inventory with patient consumption, and procurement de-linked to patient volume and morbidity data were other issues reported and together contributed to inefficient management of funds. ‘‘Procurement practices need to be improved, made more transparent and competitive.’’ (Interview 16/21). (pg. 6)	Plausible		Ineffective regulation of pharmaceutical sector was identified as problematic.	Within the area of reliable health systems the strongest concerns related to ineffective regulation of the pharmaceutical sector followed by supply management related concerns.	Plausible		Insufficient resources for market surveillance resulting in low quality in drug procurement.	Market surveillance was considered to be weak and attributed to under-equipped Drug Inspectorates and their testing laboratories, and further compounded by the excessive number of drug retail outlets requiring. There were also concerns that low pay of drug inspectors and high responsibilities create opportunities for collusion with inferior suppliers and distributors.	Plausible		Drug production quality was inconsistent with better quality producers sometimes avoiding the public sector tendering.
Unni Gopinathan	Zaidi, 2013	Access to Essential Medicines in Pakistan: Policy and Health Systems Research Concerns	Journal Article	English language, National setting (low- and middle- income countries), WHO Model List(s) of Essential Medicines considered, adapted, and implemented, qualitative data collection method, full text available	The essential drug list not used as a tool for rationalizing registration of medicines.	Pakistan has an Essential Drug List (EDL) currently containing 335 medicines [8] and is complied by 80 percent of public sector facilities [9]. Despite the existence of an EDL medicines have been registered in excessive numbers comprising 1100–1200 registered molecules and 50,000 registered drug products (desk review finding)	Plausible		Frequent stock-outs of EDL at various health care levels	"There are frequent stock-outs of essential drugs across primary, secondary facilities and district hospitals (34)." (Desk review finding, p. 4)	Plausible		Irrational use of branded drugs at the expense of low-cost generics from essential drug list	"‘‘Essential generics are the gold standard but the problem for prescribers is they have been around in the market for long time, they don’t have star status like new brand drugs, they don’t create awe in the market.’’ (Interview: 21/21).	Unequivical		Weak enforcement of EDL and available standard treatment protocols factors contributing to irrational use of drugs	"At every level there should be implementation of a formulary. Institutions should be bound to use that. Second step is protocol development. Changing attitude of senior doctors for rational prescription and avoiding poly pharmacy is very important.’’(Interview 18/21)."	Plausible		Weak enforcement of essential drug list at the policy level leading to excessive registration of drugs	"Another strong concern was an absence of tight policy levels controls thereby resulting in excessive registration of drugs." (not a quote, p. 5)	Plausible		Flat price control on drugs on EDL resulted in manufacturers not prioritizing production and supply of these products	"Yet another concern was the flat price control in place on essential drugs since nearly last ten years which had counter productively resulted in the disappearance of low cost essential generics from the market due to lack of a profit margin. Declining profits due to rising inflationary costs was cited by the industry as one reason for low interest in manufacturer of low priced essential drugs h…	Plausible		Enforcing production of essential medicines instead of lifting price controls resulted in production of substandard essential medicines	"The MOH’s response has been to enforce the production of ‘orphan drugs’, which in turn has triggered substandard production of essential medicines." (p. 5)	Plausible		Concerns expressed over frequent deviation from essential drug list and replacement of generics with originator brands particularly at hospitals which resulted in cost inefficiencies.	‘‘Problem is due more to lack of proper management of drug budget rather than budget shortage. There is inappropriate purchasing. Although a list of 126 drugs are approved at provincial level by Secretary Health but District Health Officer purchases from within this list as well as from their own wish list leading to inappropriate purchasing and corruption.’’ (p. 5)	Plausible		Poor quality assurance during drug registration process leading to registration of sub-standard essential medicines	"‘‘There is little incentive to produce well, why should industry invest in quality assurance when others can get away with without such internal checks.’’ (Interview: 13/21)." (p. 6)
[truncated: 27 more columns]
